# Supplementary material for: Identification of coordinately regulated microRNA-gene networks that differ in baboons discordant for LDL-cholesterol
Source: PLoS One. 2019 Mar 15;14(3):e0213494. doi: 10.1371/journal.pone.0213494 (PMC6420018; doi:10.1371/journal.pone.0213494)
Supplement: S1 Table — (XLSX) [file pone.0213494.s001.xlsx]

## Sheet: Low LDL-C
Gene Symbol	MultiModel p-value	MultiModel Fold-Change
7SK	0.00172971	1.33689
AK5	0.0132336	1.94222
CLEC4E	0.0436657	1.61426
DDN	0.00504551	1.617
DMGDH	0.0244633	-2.62909
DMRT2	0.01153	1.51319
FOXC1	0.0342726	1.58968
GFRA2	0.00154726	1.32918
LIN9	0.0431362	1.54273
MAML3	0.0402873	1.70526
Metazoa_SRP	0.0108118	1.8049
ODF1	0.0161804	1.46322
PKD1L3	0.0364486	1.18755
PRMT8	0.0368761	1.3277
RAB6B	0.0406783	1.72944
SLAMF9	0.00381612	2.27401
SNORD124	0.0189802	-1.22655
SPARC	0.0269803	-2.41946
TMEM203	0.0205093	1.67207
UBN2	0.0214114	-1.71412
VEGFA	0.00529556	-2.58591
AADAC	0.0234651	-4.78756
AAR2	0.0212488	1.66614
ABAT	0.0357291	-2.25254
ABCA6	0.0216626	-6.08407
ABCA8	0.0219677	-2.67
ABCB11	0.0334791	-5.73201
ABHD6	0.0042174	2.0472
ABT1	0.0402395	1.58895
ACACB	0.0250044	-3.0129
ACKR3	0.0121553	1.92031
ACOX2	0.0402566	-3.36961
ACOXL	0.00418864	1.39308
ADAM28	0.0310276	1.39186
ADCY9	0.0369882	-1.73942
ADH4	0.0274662	-13.2593
ADH6	0.00682037	-5.89337
ADK	0.0406902	1.6916
AFM	0.0360214	-8.36871
AGT	0.0307431	-14.2213
AGTR1	0.00997036	-2.38629
ALB	0.0229126	-29.6672
ALDH1B1	0.00356966	-3.71056
ALDH5A1	0.00595436	-1.84243
ALDH7A1	0.0405888	-2.48869
ALDH8A1	0.036061	-2.86668
ALKBH4	0.0140196	1.63263
AMZ1	0.00302119	1.30716
ANGPTL1	0.0333965	-1.22655
ANGPTL3	0.0389179	-7.21743
ANKRD35	0.0219019	1.76364
ANKRD37	0.0209667	1.73055
ANKRD55	0.00986983	1.5935
AP1S1	0.0388927	1.68326
APLF	0.0429677	-2.09821
APOA5	0.031244	-6.57559
APOC3	0.036165	-10.2943
APOF	0.029948	-5.12005
APOM	0.0184829	-3.8011
APTX	0.0423338	1.56518
ARAP3	0.00647297	-1.96023
ARG1	0.00375398	-9.75917
ARGFX	0.00317635	-1.26926
ARHGEF16	0.0362483	1.39789
ARHGEF37	0.0332427	-3.81038
ARL1	0.0276013	1.49721
ARL11	0.00077012	1.85828
ARL6	0.0360599	1.66962
ARRDC4	0.0362885	1.82317
ASCC1	0.0218015	1.73535
ASGR1	0.0236568	-6.44062
ASGR2	0.00201859	-4.58119
ATF5	0.0146836	-3.98392
ATG5	0.0261681	1.64763
ATP6V1D	0.0380645	1.69461
ATP6V1E2	0.00784996	1.44662
AUNIP	0.0227788	1.52742
AZIN2	0.0208587	1.54731
BAAT	0.0444716	-4.00368
BARX2	0.00549034	1.70333
BCAP31	0.0356652	1.62835
BCL10	0.00125535	2.2688
BEND3	0.0187551	1.52828
BEST2	0.00558451	1.29956
BFAR	0.0290679	1.56284
BGLAP	0.0385214	-1.51779
BGN	0.0152482	-7.76222
BORCS5	0.00159039	2.44364
BRIP1	0.0393297	1.66438
BST1	0.0141179	1.9071
BYSL	0.00794095	1.89712
C16H17orf96	0.0187595	1.23085
C18H18orf32	0.0387556	1.74464
C1D	0.0336007	1.73802
C1H1orf110	0.0125743	-1.62092
C1orf159	0.0102663	1.60027
C1orf168	0.0134319	-2.02833
C1QTNF1	0.0276758	-2.01219
C2	0.0107544	-11.6665
C20H16orf70	0.00422639	1.75294
C2orf61	0.017887	1.18914
C4H6orf211	0.037866	1.63098
C4H6orf229	0.00428854	1.85835
C5	0.00638254	-11.4702
C5H4orf46	0.0151454	1.64095
C6	0.00970708	-10.3083
C6H5orf15	0.0374849	1.70444
C8H8orf33	0.00916805	1.87906
C9	0.0431556	-15.7007
C9H10orf35	0.0368242	1.71774
CACNG2	0.0322342	1.29144
CAPZA2	0.0290304	2.04859
CAT	0.0360509	-2.24697
CCDC102A	0.00245272	2.27783
CCDC62	0.0112547	-2.49968
CCL22	9.12022e-05	2.33045
CCNJL	0.0185641	1.33854
CCR9	0.0288692	1.59404
CCT8L2	0.0192926	-1.58396
CD207	0.0350564	-2.75075
CD27	0.0311289	1.80765
CD302	0.0445615	-1.94794
CD70	0.0178682	1.65499
CDC42EP1	0.0066839	-1.95539
CDCP1	0.0436905	1.47033
CDH1	0.0442427	-2.11463
CDKN2B	0.00110903	-1.78027
CDO1	0.00977846	-4.45276
CDS2	0.028789	1.73499
CECR2	0.0230247	-2.17368
CENPQ	0.0280052	1.63677
CENPW	0.0129634	1.71578
CETP	0.0310711	-3.6151
CFAP54	0.0390339	-1.89381
CGRRF1	0.0387689	1.80505
CHID1	0.0314693	1.69902
CHMP6	0.013408	1.77816
CHST7	0.0448272	1.59527
CIDEC	0.0339278	-2.92441
CITED1	0.0217653	1.28102
CLEC9A	0.00101175	2.41273
CLN5	0.0315636	1.62306
CLU	0.00307099	-3.00602
CMTM1	0.0435745	-1.45608
CNGA4	0.00309441	1.25105
CNIH1	0.0297335	1.88472
CNNM2	0.0348407	-2.11153
CNOT7	0.0296648	1.54463
COL27A1	0.0338652	-2.25972
COL5A3	0.022939	1.84307
COMMD10	0.0154475	1.98781
COPS4	0.00408588	2.25229
COPS8	0.00875716	1.75905
COX1	0.0163213	1.9545
COX2	0.0379839	1.96164
CPS1	0.018912	-28.663
CRAT	0.0309741	-1.70911
CRB2	0.00813144	-2.03043
CRIP3	0.00374666	-2.2279
CSTF1	0.0344736	1.77561
CXCR1	0.00607631	1.51478
CXCR4	0.0364926	2.11133
CXHXorf21	0.0433985	1.50337
CYP27A1	0.023569	-5.31262
CYTB	0.027578	2.00992
DCUN1D5	0.0345199	1.74976
DDX43	0.0182532	1.2679
DHFRL1	0.0161683	-1.59823
DLEC1	0.0207931	-1.96337
DLEU1_1	0.0057512	1.55177
DLGAP1	0.0070562	1.63039
DLL3	0.00024583	1.7372
DNAJB13	0.0389066	-1.8857
DNAJC15	0.0116192	2.1847
DNAJC22	0.0418664	-2.10867
DNM1	0.00719394	-2.32595
DSCC1	0.0129797	1.74418
DUSP10	0.0240783	1.79772
DUSP3	0.0263913	1.7644
DYM	0.0103693	1.91098
E2F2	0.001197	-5.94913
E2F8	0.0275676	-1.82944
ECHDC2	0.0132754	-2.25411
EEPD1	0.0277221	1.76631
EFCAB2	0.0127167	1.87868
EID2B	0.00391758	1.6973
EIF1AD	0.0330681	1.88735
ELOVL7	0.0138702	1.57094
ELP3	0.0049056	1.91022
ENKUR	0.00475091	2.9402
ENPEP	0.0285452	-4.1013
ERBB3	0.0242117	-2.76491
ETV2	0.000583647	1.59035
EXOC6B	0.0361859	2.15053
EXT2	0.032088	1.62265
F7	0.0048187	-3.88409
FAM105A	0.030397	1.88668
FAM124B	0.0252345	-1.62716
FAM132B	0.0376029	1.17102
FAM167A	0.0304128	1.28624
FAM168A	0.0214072	1.66962
FAM169A	0.00559987	-2.95706
FAM187B	0.00483455	1.70999
FAM19A5	0.0301254	1.4258
FAM212B	0.0157408	-1.62092
FAM222A	0.038579	1.70326
FAM47E	0.0239956	-2.11674
FAM71D	0.0378042	1.25543
FAM83D	0.0393676	1.40689
FANCB	0.017025	-1.48
FASTKD2	0.00369464	1.90487
FBXL2	0.00565153	-1.69436
FBXO17	0.0261526	-1.96258
FBXO32	0.0284793	1.95767
FER1L5	0.0389718	-1.4171
FER1L6	0.0223549	1.30551
FGFRL1	0.0286974	1.68735
FGG	0.0397644	-25.4999
FOSL1	0.0169789	-1.54046
FOXI3	0.02254	1.68586
FTCD	0.0150011	-3.1467
FUNDC1	0.017698	1.65925
G6PC	0.0354118	-5.06136
GABPB2	0.00302829	-2.19301
GABRD	0.0234859	1.74226
GALR2	0.0156897	1.42745
GATSL2	0.00667535	1.51562
GBP7	0.00686373	-3.08926
GCNT7	0.0047437	-1.6914
GDF7	0.00641828	-1.92809
GEMIN2	0.0385445	1.56257
GEMIN7	0.00043892	2.71524
GJA3	0.0192413	1.29426
GNG7	0.044395	1.56377
GP6	0.00336018	2.0441
GP9	0.0175999	1.75811
GPATCH3	0.0392354	1.53636
GPLD1	0.00472501	-6.00083
GPR171	0.0377595	2.31222
GPR18	0.00519844	1.89883
GRIN1	0.0393676	-1.7786
GRM2	0.0214798	-1.77015
GRPEL2	0.0040967	2.28148
GSPT2	0.0411113	1.8299
GSTZ1	0.00819768	-3.18701
GTF2H4	0.040451	1.54422
GUCY2D	0.0267989	1.86837
HAL	0.0379387	-1.80197
HAMP	0.0179036	-6.8618
HAO1	0.0413518	-2.71407
HAT1	0.0284996	1.86151
HAVCR2	0.0365519	1.71543
HDAC2	0.0162621	1.6521
HFE2	0.0355964	-3.88109
HHAT	0.0438034	1.46462
HINT1	0.0441467	1.73727
HIPK1	0.021089	-2.42314
HMCN1	0.00956932	-2.09201
HMGA1	0.00976272	1.66283
HMGCS2	0.0417044	-15.2483
HOXA9	0.000325694	1.92354
HOXB7	0.00109811	2.24205
HOXC4	0.00438461	1.83288
HOXC5	0.00979266	1.31159
HRG	0.00784594	-26.6154
HSD11B1	0.00637077	-7.42317
HSD3B7	0.0234989	-2.43416
HSPA9	0.0238878	1.62177
IDO2	0.00477768	-3.39726
IFT46	0.00186591	2.19944
IFT81	0.0383793	1.7279
IGF2	0.00173176	-4.31917
IGKV1OR2-108	0.0012363	2.96539
IGKV4-1	0.00846898	2.64551
IL1R1	0.037024	-3.20655
IP6K2	0.0407032	1.47315
IPO5	0.0425699	1.64603
ISG20L2	0.0107843	1.65144
ITIH1	0.00980229	-18.2197
ITIH2	0.0415388	-22.2166
KANK2	0.0289766	-1.96057
KANK3	0.00448032	-2.30737
KCNAB1	0.0365238	1.44097
KCNE2	0.0179836	1.28838
KCNH8	0.0297328	-1.5019
KCNJ13	0.0159595	1.26847
KCNJ8	0.0279401	-3.4939
KCNN1	0.0393168	-2.50314
KIAA1731NL	0.0298047	1.21372
KIF14	0.0217216	-1.40968
KIFAP3	0.00269211	2.08488
KIR3DL2	0.00219018	1.89613
KLHL26	0.0146041	1.73778
KLKB1	0.025049	-3.84562
LAMB2	0.0128258	-2.39528
LAMTOR1	0.00330358	2.24421
LANCL3	0.018232	1.68107
LDHC	0.0345155	-1.54749
LEPREL4	0.0404911	1.6537
LHB	0.0341782	-1.26277
LMNB2	0.0288932	-1.68915
LMO4	0.0299915	1.56769
LMO7	0.0365095	-2.35155
LOC100998199	0.00531244	-16.3379
LOC100998476	0.0396908	-9.38159
LOC101000136	0.020875	2.08179
LOC101000607	0.00126426	1.34575
LOC101000951	0.0259241	-16.1814
LOC101001292	0.00542756	-8.51874
LOC101002090	0.0174337	-7.8148
LOC101002653	0.00913046	1.55062
LOC101003426	0.0362704	-1.77026
LOC101004385	0.0294994	-1.60377
LOC101005852	0.0122648	1.63295
LOC101006726	0.0329961	1.84998
LOC101007126	0.0128121	2.02938
LOC101007336	0.0434798	1.46568
LOC101007713	0.0438453	1.69389
LOC101008141	0.02011	1.42504
LOC101008945	0.0320409	-5.92804
LOC101009271	0.0266609	2.4233
LOC101009400	0.0170685	-2.08845
LOC101009401	0.0123658	1.96486
LOC101009605	0.0351747	1.4915
LOC101010651	0.0375278	-4.68342
LOC101011465	0.0247418	-1.56906
LOC101011863	0.0147184	1.72176
LOC101012914	0.0123804	-2.09012
LOC101014110	0.0345009	2.05253
LOC101014535	0.0201731	-1.4513
LOC101014578	0.0407109	-1.54749
LOC101014612	0.037318	1.31976
LOC101015090	0.0409207	1.71669
LOC101015341	0.0290023	1.74455
LOC101016491	0.0443778	1.20645
LOC101016862	0.0210109	1.31159
NRBF2	0.0208154	2.67848
LOC101017404	0.0024321	-1.71914
LOC101017602	0.0447218	-33.1487
LOC101017878	0.0359393	-1.5744
LOC101017967	0.0390221	-10.6964
LOC101018880	0.0108698	1.75783
LOC101019904	0.00183471	2.52365
LOC101019974	0.0448976	-4.97518
LOC101020181	0.00133976	-5.56041
LOC101020325	0.0421249	-5.10939
LOC101020722	0.0251062	1.83605
LOC101022486	0.0255878	-22.371
LOC101023356	0.0382353	1.4056
LOC101023648	0.0113258	-18.5988
LOC101024060	0.0313658	-1.18289
LOC101024121	0.000765803	-5.45771
LOC101024229	0.0301864	-1.96324
LOC101024446	0.00631327	-1.80951
LOC101025970	0.0326215	1.42415
LOC101026704	0.0134056	-4.00585
LOC101026757	0.0219112	-35.6657
LOC103877721	0.00628157	1.92505
LOC103879998	0.0256639	1.65775
LPCAT2	0.0395397	1.69338
LSM4	0.0391626	1.77076
LSM6	0.00826481	1.94794
LURAP1	0.00234231	-1.73807
LYSMD2	0.0179566	1.75768
MAFG	0.019242	-2.00848
MAP2K6	0.0198848	1.88222
MAP6D1	0.0219254	1.24305
MATN1	0.0053445	-1.61732
MBD5	0.00494563	2.23555
MCMBP	0.00824375	1.76808
MCTP1	0.0196335	1.83473
MEIG1	0.0204638	1.40336
MERTK	0.0284136	-2.35076
METTL1	0.00160363	2.22662
METTL10	0.0340334	1.70195
METTL21A	0.0265757	1.95327
MEX3B	0.02975	2.46965
MOK	0.0446524	1.45071
MON1B	0.0420438	-1.48726
MPHOSPH6	0.0211859	1.94008
MRPL35	0.0248776	1.74873
MRPL47	0.00155795	2.57989
MRPL50	0.00179994	2.34783
MTERF3	0.0233883	1.91255
MYCN	0.0386239	1.30625
MYH7B	0.0220339	-2.10494
MYO18A	0.0135808	-1.74309
ND2	0.0337813	1.98002
ND3	0.0109092	2.29595
NDUFAF3	0.0183687	2.08102
NDUFS6	0.0380739	1.65711
NDUFV2	0.00173379	2.20702
NFIC	0.00325499	-2.2811
NFU1	0.0153835	1.88733
NGEF	0.00189886	-3.43304
NINJ1	0.00653081	2.35829
NOL4L	0.00559773	-2.56588
NOP2	0.00163619	1.93112
NOS3	0.0121207	2.01998
NPAS3	0.0146233	1.39035
NPB	0.0391316	-1.52696
NPHP1	0.0189751	-1.99186
NPM3	0.022733	2.03201
NPTXR	0.021187	-1.69513
NRARP	0.0132456	2.39889
NRSN2	0.0137231	1.71854
NUDT14	0.00936564	2.14133
NUDT3	0.0276173	1.71416
NUF2	0.0362152	1.47474
NUP62CL	0.0329834	1.30111
NXPH4	0.0187878	1.4291
OLA1	0.00945563	1.81442
OLFR651	0.0297606	1.20505
OPN1SW	0.0370435	-1.83431
ORAI1	0.0284453	1.93948
OTC	0.00364834	-8.26721
OTX1	0.0105589	1.31976
OVOL2	0.0312157	1.30312
PAK3	0.0221116	1.44056
PAK4	0.0166574	-1.95438
PAQR5	0.0202435	1.66394
PAX5	0.0337047	-1.95879
PCOLCE2	0.0439673	-1.84722
PDCD7	0.0196031	2.13173
PDE1B	0.0298037	-1.60386
PDE6H	0.0283847	1.43027
PDXK	0.0329076	1.57434
PFKFB1	0.0422644	-2.20399
PHAX	0.0131108	1.81701
PHYHD1	0.039823	-1.78824
PIFO	0.00773709	1.76794
PIGP	0.0250032	1.716
PIN1	0.0401209	1.52174
PLA2G4C	0.0442385	-2.07281
PLEKHA1	0.0142806	1.72794
PLEKHF2	0.0171936	2.00109
PLG	0.0389104	-26.9977
PLXNA4	0.0233969	-1.9997
POLQ	0.0101759	-1.92188
POLR3E	0.0314311	-1.66834
PON1	0.0044673	-10.9604
PP2D1	0.0448332	1.37357
PPA2	0.00325506	2.27039
PPIL3	0.00144511	2.67081
PPL	0.0288351	-1.85865
PPM1J	0.0212978	1.78833
PPP1R1C	0.0380782	1.19353
PPP1R3D	0.0256129	-1.57847
PPT1	0.0319044	1.64402
PRDX1	0.04386	1.74334
PRELID2	0.00879857	1.88614
PRLHR	0.0279719	-1.92311
PROZ	0.0152666	-4.66009
PRR29	0.00397857	-1.86358
PSD2	0.0318612	-2.09498
PSMA2	0.0386196	1.70046
PTCHD1	0.0123178	1.31999
PTRHD1	0.0340576	1.69244
RAB27B	0.0312175	1.66864
RAB2A	0.000965474	2.02139
RAB32	0.040322	1.72414
RAB35	0.0349695	1.49481
RAB3C	0.0003147	-1.66546
RAB43	0.0287696	-1.98407
RARRES2	0.0257992	-7.0995
RBBP8	0.0377581	2.12893
RDH12	0.0339263	1.78637
RFESD	0.0216111	-4.66333
RGP1	0.0219795	-1.48195
RGS16	0.0321326	2.65194
RILPL2	0.0411921	1.63179
RMI2	0.00126083	1.48292
RNF175	0.0381712	1.71398
RNF8	0.0354454	1.49499
ROM1	0.0141574	1.62273
RPL10L	0.00110427	1.71011
RPL15	0.0212194	1.61029
RPS16	0.00623839	1.94683
RRAS2	0.0152507	1.75501
RUNDC1	0.0160982	1.85435
RUNDC3A	0.0214014	-6.16238
RUSC2	0.0310325	-1.74924
RXRA	0.0432917	-1.72867
S100A2	0.000377909	1.82616
S1PR3	0.0333874	-1.58396
SAA4	0.0322581	-6.79795
SCARNA6	0.0180918	1.61686
SDHC	0.018961	1.63842
SERPINA11	0.00693331	-5.09821
SERPINB6	0.0181716	-2.01091
SERPINF1	0.043029	-7.35187
SERPINF2	0.034964	-8.22836
SERPING1	0.0367551	-9.13098
SEZ6L	0.0395035	-1.47644
SFRP1	0.0180578	-5.44444
SGPP1	0.00786702	2.32232
SH2D6	0.0237925	-1.53025
SHCBP1	0.00448401	1.83983
SIPA1L3	0.0424724	-1.46096
SIRT4	0.00964298	1.63169
SLC10A1	0.000414129	-4.63792
SLC10A7	0.0119156	2.01483
SLC16A10	0.0392627	-2.71481
SLC24A3	0.0175882	-1.9812
SLC25A26	0.0444789	1.50074
SLC27A5	0.0439381	-5.91242
SLC2A2	0.0381667	-9.37604
SLC38A3	0.0266715	-4.39346
SLC46A2	2.00025e-06	1.81218
SLC4A10	0.0326094	1.20645
SLCO1B1	0.0282639	-11.8857
SMCO1	0.00877435	-1.73856
SMIM6	0.0384597	-3.58785
SNAPIN	0.0195221	1.67539
SNED1	0.0429079	-1.7526
SNORA14	0.0357776	-1.58396
SNORA2	0.00505269	-1.6569
SNORA21	0.0382108	-1.74028
SNORA5	0.00269282	-1.65825
SNORD100	0.0344179	1.48904
SNORD24	0.00394611	1.30056
SNORD28	0.00939701	1.18857
SNORD31	0.0129365	1.31031
SNORD51	0.0398226	-1.45808
SNORD63	0.0154469	1.51164
snoU83B	0.00461473	1.62534
SNX31	0.0229095	1.41901
SPA17	0.0252671	-1.99959
SPATA7	0.0316795	1.99419
SPINK1	0.0290534	-5.93012
SPP2	0.0241632	-5.15408
ST5	0.0205905	-1.8059
ST6GALNAC3	0.0279702	2.27105
STAB1	0.00664391	-2.33959
STAG3	0.0396305	-1.42843
STAP2	0.0388181	-2.46017
STAR	0.0052784	1.34694
SUB1	0.0168924	1.86182
SUMO4	0.0173154	1.82808
SYCE3	0.0371983	1.29144
SYT4	5.84658e-05	1.79885
TAT	0.016458	-15.9884
TBC1D7	0.02571	1.50494
TBP	0.0377696	1.62511
TBX18	0.0127391	-1.3849
TCEAL1	0.00220358	2.23476
TCL1A	0.0129127	1.3105
TECPR1	0.0331336	-1.63285
TFAP2E	0.0224432	-1.62092
TGIF1	0.0409361	1.45343
THBS1	0.0321862	2.09312
THOC3	0.0022433	2.10212
TICAM1	0.0259633	1.68345
TJP2	0.0447336	-1.95295
TK1	0.0188396	1.61248
TLK2	0.0197756	1.66179
TM4SF4	0.0397519	-4.68342
TM9SF2	0.0253902	1.56964
TMA16	0.0301658	1.81447
TMEM109	0.00801494	2.05896
TMEM177	8.05316e-05	2.42278
TMEM248	0.0200994	1.61662
TMEM251	0.0393769	1.53946
TMEM40	0.00284685	2.82567
TMEM44	0.0178746	-1.69965
TMEM89	0.0267695	1.21372
TMPRSS13	0.0126546	-2.04859
TMPRSS6	0.00606387	-5.20293
TMX1	0.0244973	1.86562
TNFRSF12A	0.0433718	1.19435
TNFSF8	0.00762511	2.03823
TOM1L2	0.0271404	-1.48359
TOPORS	0.0213261	2.01934
TRAPPC2	0.0288345	1.86787
TRAV1-2	0.0348589	1.5837
TRAV12-1	0.0447184	1.5762
TRAV19	0.00550557	1.69252
TRAV20	0.0194509	1.63616
TRAV30	0.0115192	1.23907
TRAV34	0.00274831	-1.74331
TRBV5-6	0.0401147	1.40084
TRMT10C	0.0105201	1.76168
TRNAU1AP	0.0350452	1.80857
TROVE2	0.0125044	2.27267
TTK	0.0293494	1.73067
TTR	0.0192236	-20.2107
TVP23A	0.00728151	-1.6569
U2	0.0320616	-2.31068
U4	0.00616958	4.17457
U6	0.0294572	-1.68321
U8	1.53163e-05	1.70089
UBE2A	0.0075758	1.92963
UBE2C	0.00125955	1.95152
UCN	0.0334718	-1.18958
UPK1A	0.00444559	1.2567
VAT1	0.0389941	1.65918
VEZT	0.00777745	1.84702
VPS33A	0.007507	1.74718
VSIG2	0.0420826	1.61309
VWA5B1	0.00766184	1.46129
VWCE	0.0307944	-2.21843
WDR31	0.0437314	-1.83863
WDR64	0.0336375	-1.58396
WSB2	0.0187682	1.81683
XDH	0.0038547	-4.00855
Y_RNA	0.00550093	1.30286
YPEL1	0.0204738	1.34751
ZCCHC7	0.0136999	1.74707
ZMYM4	0.0169485	1.85969
ZNF2	0.0370903	-1.93902
ZNF256	0.020574	1.78855
ZNF319	0.0347285	1.51482
ZNF324	0.0160827	1.80601
ZNF530	0.00414356	1.7466
ZNF585B	0.0382784	-1.83766
ZNF613	0.0169249	1.79253
ZNF624	0.0134057	1.70561
ZNF689	0.00535776	1.55119
ZNF708	0.00204222	2.0252
ZNF709	0.0145281	1.68135
ZNF713	0.0293273	1.72716
ZNF740	0.0352162	-1.66361
ZNF830	0.0115284	1.71842
ZNF862	0.0206837	-1.69125
ZNHIT2	0.0358602	1.67273
ZNRF1	0.0147849	-2.03621

## Sheet: High LDL-C
Gene symbol	MultiModel p-value	MultiModel Fold-Change
NFATC2	0.000744067	-2.79566
HBEGF	0.0166377	-2.55265
SWAP70	0.00118475	-2.4866
CD1C	0.017973	-2.34381
SOGA1	0.00210426	-2.32895
LIPN	0.00771252	-2.32094
ELMSAN1	0.000855893	-2.30784
CECR1	0.0210458	-2.29905
KIF26A	0.00186737	-2.29232
EGR2	0.0067582	-2.2674
TET3	0.00982915	-2.20117
ROBO2	0.0285735	-2.20019
FCRL5	0.0268054	-2.19861
AGBL2	0.00335109	-2.18531
AFF3	0.0247176	-2.14549
MS4A1	0.0135309	-2.12363
CSPG4	0.0107871	-2.12068
SEC14L5	0.00260531	-2.11726
BACH2	0.00737708	-2.10889
FCRL1	0.0143478	-2.10567
TMED8	0.0211012	-2.10189
TRIM25	0.0337916	-2.05808
ST6GAL1	0.0415201	-2.02174
SNTB2	0.0136654	-2.003
PLEKHA2	0.035636	-1.99591
TXNL4B	0.0261184	-1.97853
TCHP	0.00289173	-1.9648
CNR2	0.00281602	-1.96305
KIAA1549L	0.000983587	-1.96134
CD72	0.0143578	-1.95166
MVK	0.00670016	-1.93979
LY96	0.0216535	-1.93474
NUDCD2	0.0433713	-1.92806
ANKRD33B	0.00699954	-1.92491
CR2	0.00264433	-1.91432
XKRX	0.00366022	-1.90386
MICALL2	0.00427764	-1.90351
MGAT3	0.0403054	-1.89345
CUL9	0.0224784	-1.89243
RAB6B	0.00654014	-1.89186
FAM102B	0.0364668	-1.86804
EXTL3	0.0346097	-1.85758
IQSEC1	0.0238515	-1.85608
NIPAL3	0.0108585	-1.85325
FAM129C	0.0377783	-1.85217
BANK1	0.0187528	-1.84766
UBN1	0.0117258	-1.84704
GAS7	0.0349165	-1.83615
IKZF1	0.0354325	-1.83599
LOC101014523	0.0137947	-1.83566
MAML3	0.0312314	-1.83185
BCL9L	0.036363	-1.82217
HRH2	0.0110937	-1.805
ZNF146	0.0177838	-1.80255
CHRAC1	0.0351784	-1.79869
FAM111B	0.0151727	-1.79816
GM2A	0.0413875	-1.77911
UBN2	0.0215289	-1.77888
BTBD3	0.0437642	-1.77837
ZNF710	0.00505794	-1.77173
SNX15	0.00874404	-1.76411
EGR3	0.00766292	-1.75556
ITPRIPL1	0.00411948	-1.7499
CLEC2L	0.0323073	-1.73351
MCF2L	0.0276042	-1.72578
AGPAT5	0.0401148	-1.72214
STK39	0.0312258	-1.72111
ELOVL3	0.00444439	-1.71882
ZBTB46	0.0150376	-1.71854
TET1	0.0210474	-1.70528
FCHSD2	0.041206	-1.7004
TREML2	0.0231284	-1.68765
CENPA	0.00481626	-1.68641
GID4	0.00680006	-1.68028
SNX10	0.0354453	-1.67916
SFT2D2	0.0257254	-1.67442
LRRK1	0.0212222	-1.67155
FAM53B	0.0366509	-1.67109
GPR35	0.0269707	-1.66954
P2RY13	0.0360568	-1.6633
POU2F2	0.0162187	-1.66133
CXorf21	0.0190648	-1.65236
STAP1	0.00615012	-1.65167
PAQR8	0.0386638	-1.64936
NKPD1	0.0333791	-1.64078
C6orf25	0.0281119	-1.63826
CORO2A	0.0446458	-1.62588
PPIL1	0.016589	-1.61377
PIGX	0.029717	-1.60819
GPSM2	0.0326166	-1.6059
NOTCH1	0.0404648	-1.60395
NARS2	0.0284044	-1.60016
RET	0.0273361	-1.59376
IL27RA	0.0349029	-1.59367
UBE2T	0.0294627	-1.59159
CLEC17A	0.0125049	-1.58886
HN1L	0.0282195	-1.57031
ILDR1	0.00457086	-1.567
NIPA1	0.034758	-1.56425
RHOBTB2	0.0191756	-1.56361
ITGA2	0.0275427	-1.56252
CD300LD	0.0422473	-1.56079
HVCN1	0.0219608	-1.55834
LOC101026475	0.0196204	-1.55213
KHDRBS1	0.0334644	-1.55207
ASIC3	0.00935572	-1.55008
TRAV36DV7	0.0300813	-1.54761
LIN9	0.0294834	-1.53998
MFI2	0.013172	-1.53228
BCAT1	0.0403719	-1.51965
CCDC39	0.0063324	-1.51003
MIAT	0.0310952	-1.50644
KCNA2	0.0390816	-1.50524
NAV1	0.0426282	-1.50456
PPM1N	0.00372689	-1.50454
KIF20A	0.00525259	-1.49405
FABP7	0.0120784	-1.49277
IRAK1BP1	0.0198566	-1.48945
ELFN2	0.0124175	-1.46516
IQSEC2	0.037661	-1.456
SPATA33	0.0326461	-1.45148
CEACAM5	0.0284478	-1.45063
E2F7	0.0146078	-1.44887
HIST1H2AD	0.0113945	-1.44458
N4BP3	0.0104466	-1.44118
KCTD2	0.0406603	-1.43909
KIF15	0.0266947	-1.41407
BMX	0.00767102	-1.40197
GPER1	0.0218647	-1.37465
SNORA68	0.0235761	-1.37345
CNIH2	0.0367528	-1.36885
EBF1	0.0395277	-1.36692
FAM109B	0.0411199	-1.36352
S1PR2	0.00725108	-1.36057
CNPY1	0.0187292	-1.3563
SNORA12	0.0350754	-1.35353
COL10A1	0.00342484	-1.33379
NXF3	0.0191318	-1.32672
ZFP92	0.00753864	-1.32457
uc_338	0.00942423	-1.30284
BHLHE23	0.00174173	-1.30069
YBX1	0.0193368	-1.2783
SNORD58	0.00575892	-1.27426
TBR1	0.011744	-1.2696
KRT36	0.0232348	-1.26604
C3orf20	0.0289032	-1.25424
NKAIN4	0.00763887	-1.24754
GPR151	0.0410089	-1.24331
TMEM229B	0.0423639	-1.24254
MKRN2OS	0.0434653	-1.24168
SNORD101	0.0214171	-1.2393
WDR87	0.0403992	-1.2393
HAP1	0.044898	-1.23078
SNORD124	0.0372685	-1.22701
NXPH2	0.021775	-1.22606
DUXA	0.0282616	-1.19294
EPO	0.0334427	-1.19047
ZNF729	0.00977984	-1.18594
PKD1L3	0.0345946	-1.18575
GABRA2	0.0210972	-1.18426
NPAS4	0.01543	-1.18426
RGS17	0.0224534	-1.16849
OLR145	0.0179137	1.1884
GFRA2	0.0312914	1.20858
LOC101015332	0.0292297	1.22569
TIFAB	0.0168069	1.24012
GNG8	0.0422504	1.25234
5S_rRNA	0.00793516	1.25289
TLDC2	0.0071339	1.254
SNORA70	0.0238236	1.26323
SLC22A13	0.0366438	1.27769
CFAP45	0.0108228	1.28263
HIST1H2BB	0.0306423	1.29685
SLC28A1	0.0397016	1.3124
STK32B	0.0324956	1.3124
SPDYA	0.018834	1.31786
CACNA2D2	0.00565019	1.3285
UTF1	0.034515	1.33257
PCLO	0.00451872	1.34489
HOXB8	0.0193027	1.34711
SPHKAP	0.0223246	1.34711
LHFPL4	0.0415375	1.35093
PRMT8	0.0437401	1.35883
GALNT8	0.0444835	1.36693
SIM1	0.0187582	1.36923
PLEKHG4B	0.00809276	1.3717
FREM2	0.0357749	1.38182
PLEKHD1	0.0193027	1.38182
TFAP2B	0.0383295	1.38182
UCN3	0.0193027	1.38182
UGT8	0.0392155	1.38182
SNORA32	0.0246493	1.39231
SNORA55	0.0392712	1.40164
LOC101004138	0.0316664	1.4062
SNORD86	0.0359588	1.41369
AXDND1	0.00540931	1.41431
PRR35	0.00247464	1.44902
ITGB8	0.0438281	1.45124
SDR16C5	0.0340574	1.45124
SEZ6	0.0311514	1.46101
SAP30L	0.0236212	1.46996
PRKG2	0.03349	1.47106
ANKRD63	7.97615e-05	1.47419
DMRT2	0.021201	1.48359
COA7	0.0291195	1.49044
ADGRE3	0.00742787	1.49108
SNORA71	0.0183838	1.49386
PATL2	0.000642454	1.49566
AIF1L	0.00176359	1.49586
PCBP3	0.0423571	1.49588
NEK2	0.0207182	1.49619
HOXB5	0.00162875	1.49941
HOXD4	0.0292617	1.50508
SNORD56	0.00315106	1.50711
DDN	0.0442437	1.50937
RPGRIP1	0.0261284	1.51209
RAB3A	0.0280423	1.51262
FAM83B	0.0416393	1.51618
B3GAT2	0.0228568	1.51694
CLCF1	0.0291727	1.51847
SPOCK1	0.0301858	1.52691
CERS5	0.0389126	1.53078
FOXC1	0.0253322	1.53919
CCDC51	0.030593	1.55088
SLC25A17	0.0153499	1.55128
CIART	0.0418887	1.56483
KCNK1	0.0235655	1.5728
MRPL44	0.0287499	1.57885
Metazoa_SRP	0.000667943	1.58017
SIMC1	0.00901096	1.582
KHDRBS3	0.0235716	1.59021
CDS1	0.0435573	1.59363
GSS	0.0430292	1.59651
HGSNAT	0.0263194	1.60671
ODF1	0.0022804	1.60728
NAT14	0.0246476	1.60897
ZNF438	0.0202253	1.60904
WNT11	0.0215221	1.61549
TMEM203	0.030994	1.61858
SGPP2	0.00135666	1.62069
ATP1A1	0.0382965	1.62175
AP1S3	0.0365914	1.6242
CLRN3	7.25578e-06	1.62626
PLEKHH3	0.0230534	1.63488
OR2H2	0.0119628	1.63757
P4HA2	0.0227524	1.6384
GDPD3	0.036074	1.64274
C11orf49	0.0206456	1.64543
EMX2	0.0281408	1.6518
TNXB	0.0367803	1.68765
SLAMF9	0.0277722	1.69366
ME3	0.0225954	1.69595
TTC30B	0.0410697	1.69804
AK5	0.0254147	1.71533
LOC101021100	0.00640224	1.71775
C18orf21	0.0284628	1.71822
ALDH4A1	0.0438224	1.72408
SLC35B1	0.0240435	1.72767
MRO	0.0407545	1.72893
HOMER2	0.0368145	1.73662
FPR2	0.00660981	1.73986
PAX2	0.0200861	1.76364
CLDND2	0.0182807	1.76554
SWI5	0.0445142	1.77274
SCNN1A	0.0298027	1.78323
CLEC4E	0.0057619	1.78755
TDGF1	0.0125527	1.78855
7SK	0.0410866	1.796
AQP2	0.0193027	1.79835
ATP12A	0.0253778	1.79835
PLA2G4F	0.0207634	1.79835
SLC10A2	0.0217468	1.79835
PDGFRA	0.041107	1.80356
ZNF574	0.00707233	1.82722
PRUNE2	0.0421925	1.83093
HOXB6	0.018392	1.83453
PEPD	0.0318718	1.84632
EIF4EBP3	0.0404397	1.84948
TXNDC17	0.0335382	1.85602
CDH3	0.0103583	1.8869
PQBP1	0.0415324	1.89917
CLDN8	0.0213435	1.90248
PAX8	0.033848	1.90248
PDZD3	0.0256254	1.90248
ATG101	0.0214321	1.91409
COPZ2	0.0314698	1.97878
DCXR	0.0128418	2.015
NPHS2	0.00762375	2.02575
IGKV6D-41	0.0135791	2.07363
ENPP6	0.022301	2.07604
CASKIN2	0.0183244	2.07649
PBLD	0.0206435	2.07893
CLEC5A	0.0213239	2.08226
C14orf105	0.0228645	2.09517
CASR	0.027858	2.11075
SCNN1G	0.0211938	2.11075
FARP1	0.0253841	2.12503
WFDC2	0.0273738	2.14546
STRA6	0.0240866	2.14829
SLC5A2	0.0244702	2.15736
LGMN	0.0130707	2.15842
CALML4	0.0227146	2.15858
ERICH4	0.0205754	2.18017
MECOM	0.0441233	2.18017
PRSS8	0.00540709	2.20182
ITGA3	0.00078509	2.225
PLA2R1	0.0260243	2.23179
SGK2	0.0313282	2.23348
MYH14	0.0418378	2.24544
VTCN1	1.41912e-05	2.26083
ARHGAP29	0.0295634	2.26428
CHPF	0.0147433	2.28292
EFNA1	0.00722941	2.28632
RNF186	0.0335415	2.30343
EPHA2	0.0148215	2.31814
FAM132A	0.00424064	2.34474
SLC5A10	0.0105773	2.34776
TMEM52B	0.0205385	2.38844
SLC26A7	0.0198842	2.42315
HOGA1	0.0390943	2.44529
ATP6V0A4	0.0154799	2.44874
NHSL1	0.0373585	2.47369
DUSP9	0.0078341	2.50248
GPT2	0.00921368	2.57602
GRB7	0.0403611	2.58902
RHCG	0.0217432	2.5967
CXCL14	0.0205311	2.63141
DMGDH	0.0367546	2.63618
SERPINH1	0.0413547	2.64832
CTSL	0.0105633	2.69234
TMEM174	0.0193027	2.73555
VEGFA	0.00455863	2.77107
OAF	0.0161407	2.83842
USH1C	0.00808851	2.90916
CES2	0.00452519	2.95231
CRTAC1	0.019989	3.04795
HECW1	0.0207006	3.08266
ESRRG	0.0336705	3.10178
DPYS	0.0423457	3.16328
NOX4	0.0376176	3.28723
HNF1B	0.0403563	3.29092
GPT	0.025117	3.34915
KCNJ15	0.0374071	3.35998
SPARC	0.00877116	3.43189
CKB	0.0140677	3.54154
CA12	0.0209993	3.81159
SLC5A12	0.0193027	4.19341
SLC12A3	0.0225577	4.26283
COL4A2	0.0422141	4.28077
CGNL1	0.00734823	4.33978
SDC4	0.0377592	4.38028
MIOX	0.0317923	4.4762
OSGIN1	0.0448395	4.49447
SLC3A1	0.0246269	4.73248
SLC47A2	0.0439975	4.96483
SLC22A12	0.0200503	5.20002
LGALS2	0.0343247	5.33887
PLAU	0.00328495	5.51325
SLC6A18	0.0305879	5.56981
CALB1	0.0329595	5.85953
CYP24A1	0.0197478	5.92895
TINAG	0.0207212	6.69259
TSPAN1	0.0247518	6.83144
HSD11B2	0.0360366	7.73392
KL	0.0206382	7.9769
DPEP1	0.00328717	8.34051
SLC22A8	0.0127602	8.82909
IGFBP7	0.0346831	9.11073
SLC22A6	0.00962112	9.4383
AGXT2	0.0302993	9.64657
EPHX2	0.0213403	9.88491
SLC12A1	0.00247999	10.2185
IGFBP5	0.031934	11.5451
CDH16	0.0206139	13.4959
SLC22A2	0.0290897	14.086
SLC34A1	0.0347418	18.7281
LRP2	0.0426805	20.8739
ALDOB	0.0247071	36.0006
UMOD	0.0155403	106.386
