# Supplementary material for: Identification of coordinately regulated microRNA-gene networks that differ in baboons discordant for LDL-cholesterol
Source: PLoS One. 2019 Mar 15;14(3):e0213494. doi: 10.1371/journal.pone.0213494 (PMC6420018; doi:10.1371/journal.pone.0213494)
Supplement: S2 Table — (XLS) [file pone.0213494.s002.xls]

## Sheet: Sheet1
Human orthologous miRNAs identified in low and high LDL-C baboon PBMC.
Low LDL-C		High LDL-C
miRNA_ID		miRNA_ID
hsa-miR-140-5p		hsa-miR-140-5p
hsa-miR-194*		hsa-miR-194*
hsa-miR-411*		hsa-miR-411*
hsa-miR-132*		hsa-miR-132*
hsa-miR-193a-3p		hsa-miR-193a-3p
hsa-miR-26a-2*		hsa-miR-26a-2*
hsa-miR-361-5p		hsa-miR-361-5p
hsa-miR-146a		hsa-miR-146a
hsa-miR-605		hsa-miR-605
hsa-miR-1260b		hsa-miR-1260b
hsa-miR-502-3p		hsa-miR-502-3p
hsa-miR-665		hsa-miR-665
hsa-miR-376a*		hsa-miR-376a*
hsa-miR-200b		hsa-miR-200b
hsa-miR-374b*		hsa-miR-374b*
hsa-miR-34c-5p		hsa-miR-34c-5p
hsa-miR-200c*		hsa-miR-200c*
hsa-miR-4306		hsa-miR-4306
hsa-miR-32		hsa-miR-32
hsa-miR-23c		hsa-miR-23c
hsa-miR-873		hsa-miR-873
hsa-miR-27a*		hsa-miR-27a*
hsa-miR-16		hsa-miR-16
hsa-miR-18b		hsa-miR-18b
hsa-miR-431*		hsa-miR-431*
hsa-miR-3656		hsa-miR-3656
hsa-miR-3200-5p		hsa-miR-3200-5p
hsa-miR-1226		hsa-miR-1226
hsa-miR-185*		hsa-miR-185*
hsa-miR-1306		hsa-miR-1306
hsa-miR-1180		hsa-miR-1180
hsa-miR-1262		hsa-miR-1262
hsa-miR-27b*		hsa-miR-27b*
hsa-miR-380*		hsa-miR-380*
hsa-miR-144		hsa-miR-141*
hsa-miR-141*		hsa-miR-144
hsa-miR-125b		hsa-miR-125b
hsa-miR-542-3p		hsa-miR-542-3p
hsa-miR-187		hsa-miR-187
hsa-miR-22		hsa-miR-22
hsa-miR-505*		hsa-miR-505*
hsa-miR-675*		hsa-miR-675*
hsa-miR-30d*		hsa-miR-30d*
hsa-miR-127-3p		hsa-miR-127-3p
hsa-miR-130b*		hsa-miR-130b*
hsa-miR-138		hsa-miR-138
hsa-miR-493*		hsa-miR-493*
hsa-miR-30e*		hsa-miR-30e*
hsa-miR-654-3p		hsa-miR-654-3p
hsa-miR-216a		hsa-miR-216a
hsa-miR-21*		hsa-miR-21*
hsa-miR-122*		hsa-miR-122*
hsa-miR-126		hsa-miR-126
hsa-let-7d		hsa-let-7d
hsa-miR-3614-5p		hsa-miR-3614-5p
hsa-miR-503		hsa-miR-503
hsa-miR-29a		hsa-miR-29a
hsa-miR-624*		hsa-miR-624*
hsa-miR-192		hsa-miR-192
hsa-let-7g		hsa-let-7g
hsa-miR-125b-2*		hsa-miR-125b-2*
hsa-miR-155		hsa-miR-155
hsa-miR-940		hsa-miR-940
hsa-miR-34b		hsa-miR-34b
hsa-miR-150*		hsa-miR-150*
hsa-miR-324-5p		hsa-miR-324-5p
hsa-miR-1294		hsa-miR-1294
hsa-miR-222*		hsa-miR-222*
hsa-miR-374b		hsa-miR-374b
hsa-miR-671-3p		hsa-miR-671-3p
hsa-miR-101*		hsa-miR-101*
hsa-miR-1301		hsa-miR-1301
hsa-miR-222		hsa-miR-222
hsa-miR-3155		hsa-miR-3155
hsa-miR-184		hsa-miR-184
hsa-miR-432		hsa-miR-432
hsa-miR-454*		hsa-miR-454*
hsa-miR-551b*		hsa-miR-210
hsa-miR-210		hsa-miR-769-3p
hsa-miR-769-3p		hsa-miR-136*
hsa-miR-182*		hsa-miR-378c
hsa-miR-136*		hsa-miR-125a-5p
hsa-miR-378c		hsa-miR-148b*
hsa-miR-195*		hsa-miR-125a-3p
hsa-miR-125a-5p		hsa-miR-337-5p
hsa-miR-148b*		hsa-miR-450b-3p
hsa-miR-34b*		hsa-miR-221
hsa-miR-125a-3p		hsa-miR-204
hsa-miR-337-5p		hsa-let-7g*
hsa-miR-450b-3p		hsa-miR-193a-5p
hsa-miR-221		hsa-miR-18b*
hsa-miR-204		hsa-miR-195
hsa-let-7g*		hsa-miR-423-3p
hsa-miR-193a-5p		hsa-miR-15a*
hsa-miR-18b*		hsa-miR-331-5p
hsa-miR-195		hsa-miR-450b-5p
hsa-miR-423-3p		hsa-miR-487b
hsa-miR-15a*		hsa-miR-96
hsa-miR-331-5p		hsa-miR-28-3p
hsa-miR-450b-5p		hsa-miR-610
hsa-miR-487b		hsa-miR-2114
hsa-miR-96		hsa-miR-92a-1*
hsa-miR-28-3p		hsa-miR-144*
hsa-miR-2114		hsa-miR-20a*
hsa-miR-610		hsa-miR-3647-5p
hsa-miR-92a-1*		hsa-miR-545
hsa-miR-144*		hsa-miR-1179
hsa-miR-20a*		hsa-miR-181d
hsa-miR-3647-5p		hsa-miR-135b
hsa-miR-545		hsa-miR-935
hsa-miR-1179		hsa-miR-106b*
hsa-miR-181d		hsa-miR-30c-1*
hsa-miR-135b		hsa-miR-377
hsa-miR-935		hsa-miR-532-3p
hsa-miR-106b*		hsa-miR-9*
hsa-miR-30c-1*		hsa-miR-27b
hsa-miR-377		hsa-miR-636
hsa-miR-532-3p		hsa-miR-664*
hsa-miR-9*		hsa-miR-323-3p
hsa-miR-27b		hsa-miR-1307
hsa-miR-636		hsa-miR-3607-3p
hsa-miR-323-3p		hsa-miR-200a
hsa-miR-1307		hsa-miR-30d
hsa-miR-3607-3p		hsa-miR-93
hsa-miR-200a		hsa-miR-29b-2*
hsa-miR-30d		hsa-miR-376c
hsa-miR-93		hsa-miR-192*
hsa-miR-29b-2*		hsa-miR-193b
hsa-miR-376c		hsa-miR-3074
hsa-miR-192*		hsa-miR-139-3p
hsa-miR-193b		hsa-miR-27a
hsa-miR-3074		hsa-miR-491-3p
hsa-miR-139-3p		hsa-let-7i
hsa-miR-27a		hsa-miR-1248
hsa-miR-200b*		hsa-miR-152
hsa-miR-491-3p		hsa-miR-942
hsa-let-7i		hsa-miR-138-1*
hsa-miR-1248		hsa-miR-548t
hsa-miR-152		hsa-miR-23b
hsa-miR-942		hsa-miR-127-5p
hsa-miR-138-1*		hsa-miR-101
hsa-miR-548t		hsa-miR-23a*
hsa-miR-23b		hsa-miR-452
hsa-miR-127-5p		hsa-miR-362-3p
hsa-miR-363*		hsa-miR-16-2*
hsa-miR-101		hsa-miR-539
hsa-miR-23a*		hsa-miR-545*
hsa-miR-452		hsa-miR-496
hsa-miR-362-3p		hsa-miR-3609
hsa-miR-16-2*		hsa-miR-23b*
hsa-miR-539		hsa-miR-3154
hsa-miR-545*		hsa-miR-15b*
hsa-miR-496		hsa-miR-375
hsa-miR-3609		hsa-miR-33b
hsa-miR-23b*		hsa-miR-146b-5p
hsa-miR-3154		hsa-miR-31*
hsa-miR-15b*		hsa-miR-412
hsa-miR-375		hsa-miR-31
hsa-miR-33b		hsa-miR-33b*
hsa-miR-146b-5p		hsa-miR-99a
hsa-miR-31*		hsa-miR-133b
hsa-miR-412		hsa-miR-148a*
hsa-miR-31		hsa-let-7b
hsa-miR-33b*		hsa-miR-143
hsa-miR-99a		hsa-miR-500a*
hsa-miR-133b		hsa-miR-26a-1*
hsa-miR-148a*		hsa-miR-142-5p
hsa-let-7b		hsa-miR-136
hsa-miR-143		hsa-miR-328
hsa-miR-500a*		hsa-miR-330-5p
hsa-miR-26a-1*		hsa-miR-379*
hsa-miR-142-5p		hsa-miR-24-1*
hsa-miR-136		hsa-miR-551a
hsa-miR-328		hsa-miR-139-5p
hsa-miR-330-5p		hsa-miR-301a
hsa-miR-379*		hsa-miR-335*
hsa-miR-24-1*		hsa-miR-486-3p
hsa-miR-551a		hsa-miR-449a
hsa-miR-139-5p		hsa-miR-507
hsa-miR-301a		hsa-miR-29b-1*
hsa-miR-335*		hsa-miR-141
hsa-miR-486-3p		hsa-miR-223
hsa-miR-449a		hsa-miR-183*
hsa-miR-507		hsa-let-7a
hsa-miR-29b-1*		hsa-miR-889
hsa-miR-141		hsa-miR-28-5p
hsa-miR-223		hsa-miR-330-3p
hsa-miR-183*		hsa-miR-1226*
hsa-let-7a		hsa-miR-190
hsa-miR-889		hsa-miR-22*
hsa-miR-28-5p		hsa-miR-449b*
hsa-miR-330-3p		hsa-miR-203
hsa-miR-1226*		hsa-miR-98
hsa-miR-190		hsa-miR-92a
hsa-miR-22*		hsa-miR-381
hsa-miR-449b*		hsa-miR-744*
hsa-miR-203		hsa-miR-211
hsa-miR-98		hsa-miR-181a*
hsa-miR-92a		hsa-miR-361-3p
hsa-miR-381		hsa-miR-19b
hsa-miR-744*		hsa-let-7f-1*
hsa-miR-211		hsa-miR-3202
hsa-miR-181a*		hsa-miR-194
hsa-miR-361-3p		hsa-miR-432*
hsa-miR-19b		hsa-miR-541*
hsa-let-7f-1*		hsa-miR-628-5p
hsa-miR-3202		hsa-miR-150
hsa-miR-194		hsa-miR-30c
hsa-miR-432*		hsa-miR-181c
hsa-miR-541*		hsa-miR-1288
hsa-miR-628-5p		hsa-miR-181a-2*
hsa-miR-150		hsa-miR-451
hsa-miR-30c		hsa-miR-760
hsa-miR-181c		hsa-miR-501-5p
hsa-miR-1288		hsa-miR-93*
hsa-miR-181a-2*		hsa-miR-199b-5p
hsa-miR-451		hsa-miR-342-5p
hsa-miR-760		hsa-miR-493
hsa-miR-501-5p		hsa-miR-18a
hsa-miR-93*		hsa-miR-205
hsa-miR-199b-5p		hsa-miR-769-5p
hsa-miR-342-5p		hsa-miR-151-5p
hsa-miR-493		hsa-miR-1277
hsa-miR-18a		hsa-miR-221*
hsa-miR-205		hsa-miR-185
hsa-miR-769-5p		hsa-miR-19a*
hsa-miR-151-5p		hsa-miR-17*
hsa-miR-1277		hsa-miR-20b
hsa-miR-221*		hsa-miR-378*
hsa-miR-185		hsa-miR-106a
hsa-miR-19a*		hsa-miR-199a-3p
hsa-miR-17*		hsa-miR-128
hsa-miR-20b		hsa-miR-134
hsa-miR-378*		hsa-miR-3653
hsa-miR-199a-3p		hsa-miR-342-3p
hsa-miR-106a		hsa-miR-409-5p
hsa-miR-128		hsa-miR-149
hsa-miR-134		hsa-miR-18a*
hsa-miR-3653		hsa-miR-92b
hsa-miR-342-3p		hsa-miR-130b
hsa-miR-409-5p		hsa-miR-30b*
hsa-miR-18a*		hsa-miR-542-5p
hsa-miR-149		hsa-miR-455-5p
hsa-miR-130b		hsa-miR-99b
hsa-miR-92b		hsa-miR-191*
hsa-miR-30b*		hsa-let-7e
hsa-miR-542-5p		hsa-miR-370
hsa-miR-455-5p		hsa-miR-758
hsa-miR-99b		hsa-miR-320a
hsa-miR-191*		hsa-miR-3607-5p
hsa-let-7e		hsa-miR-3120
hsa-miR-370		hsa-miR-10b
hsa-miR-758		hsa-let-7c
hsa-miR-320a		hsa-miR-431
hsa-miR-3607-5p		hsa-miR-424*
hsa-miR-3120		hsa-miR-339-5p
hsa-miR-10b		hsa-miR-197
hsa-let-7c		hsa-miR-3605-5p
hsa-miR-431		hsa-miR-486-5p
hsa-miR-424*		hsa-miR-378b
hsa-miR-339-5p		hsa-miR-103
hsa-miR-197		hsa-miR-202*
hsa-miR-486-5p		hsa-miR-339-3p
hsa-miR-3605-5p		hsa-let-7d*
hsa-miR-378b		hsa-miR-3165
hsa-miR-202*		hsa-miR-24
hsa-miR-103		hsa-miR-17
hsa-miR-339-3p		hsa-miR-100
hsa-let-7d*		hsa-miR-135a*
hsa-miR-3165		hsa-miR-148a
hsa-miR-24		hsa-miR-660
hsa-miR-17		hsa-miR-299-5p
hsa-miR-100		hsa-miR-379
hsa-miR-135a*		hsa-miR-876-5p
hsa-miR-148a		hsa-miR-7
hsa-miR-660		hsa-miR-382
hsa-miR-299-5p		hsa-miR-338-5p
hsa-miR-379		hsa-miR-182
hsa-miR-876-5p		hsa-miR-582-5p
hsa-miR-7		hsa-miR-656
hsa-miR-382		hsa-miR-615-3p
hsa-miR-338-5p		hsa-miR-25*
hsa-miR-182		hsa-miR-19b-1*
hsa-miR-582-5p		hsa-miR-454
hsa-miR-656		hsa-miR-30b
hsa-miR-615-3p		hsa-miR-1296
hsa-miR-25*		hsa-miR-143*
hsa-miR-19b-1*		hsa-miR-543
hsa-miR-454		hsa-miR-34a*
hsa-miR-30b		hsa-miR-3685
hsa-miR-1296		hsa-miR-25
hsa-miR-143*		hsa-miR-1274b
hsa-miR-543		hsa-miR-675
hsa-miR-34a*		hsa-miR-374a*
hsa-miR-3685		hsa-miR-424
hsa-miR-99b*		hsa-miR-654-5p
hsa-miR-25		hsa-miR-186
hsa-miR-1274b		hsa-miR-23a
hsa-miR-675		hsa-miR-181b
hsa-miR-374a*		hsa-miR-30c-2*
hsa-miR-424		hsa-miR-301b
hsa-miR-654-5p		hsa-miR-187*
hsa-miR-186		hsa-miR-449b
hsa-miR-23a		hsa-miR-337-3p
hsa-miR-181b		hsa-miR-21
hsa-miR-30c-2*		hsa-miR-10a
hsa-miR-301b		hsa-miR-33a*
hsa-miR-187*		hsa-miR-598
hsa-miR-449b		hsa-miR-655
hsa-miR-337-3p		hsa-miR-491-5p
hsa-miR-21		hsa-miR-485-5p
hsa-miR-10a		hsa-miR-4286
hsa-miR-33a*		hsa-miR-137
hsa-miR-598		hsa-miR-331-3p
hsa-miR-655		hsa-miR-410
hsa-miR-491-5p		hsa-miR-421
hsa-miR-485-5p		hsa-miR-3200-3p
hsa-miR-4286		hsa-miR-24-2*
hsa-miR-137		hsa-miR-641
hsa-miR-331-3p		hsa-miR-212
hsa-miR-410		hsa-miR-92b*
hsa-miR-421		hsa-miR-29c*
hsa-miR-3200-3p		hsa-miR-3184
hsa-miR-24-2*		hsa-miR-206
hsa-miR-641		hsa-miR-122
hsa-miR-212		hsa-miR-125b-1*
hsa-miR-92b*		hsa-miR-33a
hsa-miR-29c*		hsa-miR-151-3p
hsa-miR-3184		hsa-let-7b*
hsa-miR-206		hsa-miR-196a
hsa-miR-122		hsa-miR-708
hsa-miR-125b-1*		hsa-miR-145*
hsa-miR-33a		hsa-miR-377*
hsa-miR-151-3p		hsa-miR-3115
hsa-let-7b*		hsa-miR-494
hsa-miR-196a		hsa-miR-19a
hsa-miR-708		hsa-miR-107
hsa-miR-145*		hsa-miR-582-3p
hsa-miR-377*		hsa-miR-188-5p
hsa-miR-3115		hsa-miR-15a
hsa-miR-494		hsa-miR-411
hsa-miR-19a		hsa-miR-485-3p
hsa-miR-107		hsa-miR-30a*
hsa-miR-582-3p		hsa-miR-374a
hsa-miR-188-5p		hsa-miR-371-5p
hsa-miR-15a		hsa-miR-652
hsa-miR-411		hsa-miR-30a
hsa-miR-485-3p		hsa-miR-933
hsa-miR-30a*		hsa-miR-29a*
hsa-miR-374a		hsa-miR-20a
hsa-miR-371-5p		hsa-miR-425
hsa-miR-652		hsa-miR-324-3p
hsa-miR-30a		hsa-miR-409-3p
hsa-miR-933		hsa-miR-183
hsa-miR-29a*		hsa-miR-876-3p
hsa-miR-20a		hsa-miR-373
hsa-miR-425		hsa-miR-423-5p
hsa-miR-324-3p		hsa-miR-455-3p
hsa-miR-409-3p		hsa-miR-3940
hsa-miR-183		hsa-miR-200c
hsa-miR-876-3p		hsa-miR-196b
hsa-miR-373		hsa-miR-126*
hsa-miR-423-5p		hsa-miR-363
hsa-miR-455-3p		hsa-miR-145
hsa-miR-3940		hsa-miR-338-3p
hsa-miR-200c		hsa-miR-103-2*
hsa-miR-363		hsa-miR-874
hsa-miR-196b		hsa-miR-148b
hsa-miR-126*		hsa-miR-323b-3p
hsa-miR-145		hsa-let-7i*
hsa-miR-338-3p		hsa-miR-501-3p
hsa-miR-103-2*		hsa-miR-340
hsa-miR-874		hsa-miR-499-5p
hsa-miR-148b		hsa-miR-3691
hsa-miR-323b-3p		hsa-miR-193b*
hsa-let-7i*		hsa-miR-362-5p
hsa-miR-501-3p		hsa-miR-26b
hsa-miR-340		hsa-miR-140-3p
hsa-miR-499-5p		hsa-miR-99a*
hsa-miR-3691		hsa-miR-106b
hsa-miR-193b*		hsa-miR-497
hsa-miR-362-5p		hsa-miR-484
hsa-miR-26b		hsa-miR-664
hsa-miR-140-3p		hsa-let-7f
hsa-miR-99a*		hsa-miR-369-3p
hsa-miR-106b		hsa-miR-32*
hsa-miR-497		hsa-miR-296-3p
hsa-miR-484		hsa-miR-1247
hsa-miR-664		hsa-let-7f-2*
hsa-let-7f		hsa-miR-1197
hsa-miR-369-3p		hsa-miR-450a
hsa-miR-32*		hsa-miR-346
hsa-miR-296-3p		hsa-miR-16-1*
hsa-miR-1247		hsa-miR-628-3p
hsa-let-7f-2*		hsa-miR-551b
hsa-miR-1197		hsa-miR-372
hsa-miR-450a		hsa-miR-326
hsa-miR-16-1*		hsa-miR-532-5p
hsa-miR-628-3p		hsa-miR-10a*
hsa-miR-346		hsa-miR-15b
hsa-miR-551b		hsa-miR-497*
hsa-miR-372		hsa-miR-223*
hsa-miR-326		hsa-miR-433
hsa-miR-532-5p		hsa-miR-505
hsa-miR-10a*		hsa-miR-154
hsa-miR-15b		hsa-miR-499-3p
hsa-miR-497*		hsa-miR-196b*
hsa-miR-223*		hsa-miR-188-3p
hsa-miR-433		hsa-miR-2355-5p
hsa-miR-505		hsa-miR-2355-3p
hsa-miR-154		hsa-miR-26a
hsa-miR-499-3p		hsa-miR-1234
hsa-miR-188-3p		hsa-miR-3187
hsa-miR-196b*		hsa-miR-590-3p
hsa-miR-2355-5p		hsa-miR-142-3p
hsa-miR-2355-3p		hsa-miR-495
hsa-miR-3187		hsa-miR-502-5p
hsa-miR-26a		hsa-miR-29c
hsa-miR-1234		hsa-miR-1271
hsa-miR-590-3p		hsa-miR-132
hsa-miR-142-3p		hsa-miR-3661
hsa-miR-495		hsa-miR-425*
hsa-miR-502-5p		hsa-miR-7-1*
hsa-miR-200a*		hsa-miR-215
hsa-miR-29c		hsa-miR-939
hsa-miR-1271		hsa-miR-95
hsa-miR-132		hsa-miR-26b*
hsa-miR-3661		hsa-miR-190b
hsa-miR-425*		hsa-miR-744
hsa-miR-7-1*		hsa-miR-154*
hsa-miR-215		hsa-miR-671-5p
hsa-miR-939		hsa-miR-34a
hsa-miR-95		hsa-miR-340*
hsa-miR-26b*		hsa-miR-1976
hsa-miR-190b		hsa-miR-30e
hsa-miR-744		hsa-miR-29b
hsa-miR-154*		hsa-miR-584
hsa-miR-671-5p		hsa-miR-3191
hsa-miR-34a		hsa-miR-1224-5p
hsa-miR-340*		hsa-miR-592
hsa-miR-1976		hsa-miR-875-5p
hsa-miR-30e		hsa-miR-513b
hsa-miR-29b		hsa-miR-487a
hsa-miR-584		hsa-miR-483-3p
hsa-miR-1266		hsa-miR-504
hsa-miR-3190		hsa-miR-514b-5p
hsa-miR-323-5p		hsa-miR-92a-2*
hsa-miR-3136		hsa-miR-3944
hsa-miR-9		hsa-miR-3065-3p
hsa-miR-181a		hsa-miR-217
hsa-miR-668		hsa-miR-1908
hsa-miR-214		hsa-miR-199a-5p
hsa-miR-299-3p		hsa-miR-1225-5p
hsa-miR-3122		hsa-miR-216b
hsa-miR-383		hsa-miR-3674
hsa-miR-934		hsa-miR-632
hsa-miR-335		hsa-miR-887
hsa-miR-1224-3p		hsa-miR-3610
hsa-miR-574-3p		hsa-let-7a-2*
hsa-miR-138-2*
hsa-miR-3909
hsa-miR-369-5p
hsa-miR-3617
hsa-miR-1
hsa-miR-676
hsa-miR-767-5p
hsa-miR-518b
hsa-miR-624
hsa-miR-767-3p
hsa-miR-676*
hsa-miR-885-3p
