# Supplementary material for: Identification of coordinately regulated microRNA-gene networks that differ in baboons discordant for LDL-cholesterol
Source: PLoS One. 2019 Mar 15;14(3):e0213494. doi: 10.1371/journal.pone.0213494 (PMC6420018; doi:10.1371/journal.pone.0213494)
Supplement: S3 Table — (XLS) [file pone.0213494.s003.xls]

## Sheet: Sheet1
Novel miRNAs identified in low and high LDL-C baboon PBMC.
Low LDL-C		High LDL-C
TTTTTCCTCATCGATGCTTAGG		TCCTGCCCTCCTTGCTGTAGA
CACCCCATCCTCTGGCCTTAG		AAAGCAAATGTTGGGTGAACGGC
TTGCAGATGCTTTTCCCTCCA		AGAGCCAGTGGTGAGACAGTGA
CTTCTGATCAAGATTTGTGGTG		CCCCAAATCTTGATCAGAAGCC
TCCCAGGGTCTGGTCAGAGTTG		TCTTCAGGAACTCTGGCTAAC
CCCCAAATCTTGATCAGAAGCC		TCCCAGGGTCTGGTCAGAGTTG
TGGCACCGGTGAGCGTGTGTG		CTTGTTGCTGCTACTACTACTG
CGCCCCTCCTGCCCCCACA		CTTCTGATCAAGATTTGTGGTG
AGAGCCAGTGGTGAGACAGTGA		CCCGCCCTCCCTCCCCCGC
TCTGTGAGACCAAAGAACTACT		TGGCACCGGTGAGCGTGTGTG
TCCTGCCCTCCTTGCTGTAGA		CGCCCCTCCTGCCCCCACA
TCTTCAGGAACTCTGGCTAAC		TTGCAGATGCTTTTCCCTCCA
CTTGTTGCTGCTACTACTACTG		TCTGTGAGACCAAAGAACTACT
CCCGCCCTCCCTCCCCCGC		CACCCCATCCTCTGGCCTTAG
AAAGCAAATGTTGGGTGAACGGC		TTTTTCCTCATCGATGCTTAGG
CCGCCCTCCCTCCCCCGC		TGGCGCTGGAGCGTCGGGC
GCGGGTGCGGGGGTGGGC		TTGGGAAAGGAGGTTGAAGAAG
AATGTAATCAAATTGAGAAGTC		CTGTGGGTTCTGGGTTGGGGT
TTGCAGATGCTTTTCCCTCCAA		TAGTATTAGAGGCACTGCCTGC
TGGCACCGGTGAGCGTGTGTGC		TTGCAGATGCTTTTCCCTCCAAT
GCCATATGATGTGACCTTACTCAACTGATT		ACTGGGGAGCAGAAGGAGA
TTTCAGTAGATATGAGCTTACA		GTTGTGGTTAAGGTAAGAGGAG
AAGGCTGACTTAAGTAGCCAGA		TCCCTCCTTCTGTCCCCACAG
TGTAGATTTCATTATGTCCATG		TCACCTGGAGCATGTTTTCT
TCTGACCCTCTGCTTCCCCCA		TTCAGGAACTCTGGCTAACT
AACGGCCGCGGCGCTCGCTGA		TGCGGGCGGCCAGCCGGGAGCCG
TTCCACTTCCTATTTCCACCCAGT		CTTCGGTTCCCGCCTCCTCCCCGT
TTGGATTTTCCTGGGCCTCAG		ATGGGGTGAGATGGGGAGGAGCAGC
CTCCTGCCCTCCTTGCTGTAG		AAAGGGCATTGAAGCAGAAATG
TTTATAATCAAGCTACTACTTG		TAAAGGGCATTGAAGCAGAAATG
TCTTCAGGAACTCTGGCTAACT
TTGGGAAAGGAGGTTGAAG
		17
		15
		15
