# Supplementary material for: Identification of coordinately regulated microRNA-gene networks that differ in baboons discordant for LDL-cholesterol
Source: PLoS One. 2019 Mar 15;14(3):e0213494. doi: 10.1371/journal.pone.0213494 (PMC6420018; doi:10.1371/journal.pone.0213494)
Supplement: S4 Table — (XLSX) [file pone.0213494.s004.xlsx]

## Sheet: low LDL-C baboons
ID	Exp p-value	Exp Fold Change	ID	Exp p-value	Exp Fold Change
miR-103	1.00E-02	2.920	ALDH8A1	3.61E-02	-2.867
miR-103	1.00E-02	2.920	CD207	3.51E-02	-2.751
miR-103	1.00E-02	2.920	CNNM2	3.48E-02	-2.112
miR-103	1.00E-02	2.920	HMGCS2	4.17E-02	-15.248
miR-103	1.00E-02	2.920	NOL4L	5.60E-03	-2.566
miR-103	1.00E-02	2.920	S1PR3	3.34E-02	-1.584
miR-103	1.00E-02	2.920	TMPRSS13	1.27E-02	-2.049
miR-103	1.00E-02	2.920	XDH	3.85E-03	-4.009
miR-103	1.00E-02	2.920	ZNF862	2.07E-02	-1.691
miR-1247	4.00E-02	-1.700	ACKR3	1.22E-02	1.920
miR-1247	4.00E-02	-1.700	ANKRD35	2.19E-02	1.764
miR-1247	4.00E-02	-1.700	ARL11	7.70E-04	1.858
miR-1247	4.00E-02	-1.700	CHID1	3.15E-02	1.699
miR-1247	4.00E-02	-1.700	EEPD1	2.77E-02	1.766
miR-1247	4.00E-02	-1.700	HOXC5	9.79E-03	1.312
miR-1247	4.00E-02	-1.700	LSM4	3.92E-02	1.771
miR-1247	4.00E-02	-1.700	NXPH4	1.88E-02	1.429
miR-1247	4.00E-02	-1.700	ZNF708	2.04E-03	2.025
miR-1294	0.00E00	4.580	NOL4L	5.60E-03	-2.566
miR-1294	0.00E00	4.580	SNED1	4.29E-02	-1.753
miR-1294	0.00E00	4.580	TAT	1.65E-02	-15.988
miR-1294	0.00E00	4.580	TVP23A	7.28E-03	-1.657
miR-1294	0.00E00	4.580	ZNF585B	3.83E-02	-1.838
miR-1294	0.00E00	4.580	ZNF862	2.07E-02	-1.691
miR-1296	4.00E-02	-1.260	ACKR3	1.22E-02	1.920
miR-1296	4.00E-02	-1.260	ADK	4.07E-02	1.692
miR-1296	4.00E-02	-1.260	EFCAB2	1.27E-02	1.879
miR-1296	4.00E-02	-1.260	HOXC5	9.79E-03	1.312
miR-1296	4.00E-02	-1.260	LANCL3	1.82E-02	1.681
miR-1296	4.00E-02	-1.260	MRPL35	2.49E-02	1.749
miR-1296	4.00E-02	-1.260	NINJ1	6.53E-03	2.358
miR-1296	4.00E-02	-1.260	PTCHD1	1.23E-02	1.320
miR-1296	4.00E-02	-1.260	RAB6B	4.07E-02	1.729
miR-1296	4.00E-02	-1.260	SHCBP1	4.48E-03	1.840
miR-1296	4.00E-02	-1.260	TMEM203	2.05E-02	1.672
miR-1296	4.00E-02	-1.260	TNFRSF12A	4.34E-02	1.194
miR-1296	4.00E-02	-1.260	VAT1	3.90E-02	1.659
miR-1296	4.00E-02	-1.260	ZNF689	5.36E-03	1.551
miR-132	4.00E-02	3.130	ARGFX	3.18E-03	-1.269
miR-132	4.00E-02	3.130	BAAT	4.45E-02	-4.004
miR-132	4.00E-02	3.130	DHFRL1	1.62E-02	-1.598
miR-132	4.00E-02	3.130	HAO1	4.14E-02	-2.714
miR-132	4.00E-02	3.130	HSD11B1	6.37E-03	-7.423
miR-132	4.00E-02	3.130	TJP2	4.47E-02	-1.953
miR-142-3p	5.00E-02	3.530	ADCY9	3.70E-02	-1.739
miR-142-3p	5.00E-02	3.530	HIPK1	2.11E-02	-2.423
miR-142-3p	5.00E-02	3.530	NOL4L	5.60E-03	-2.566
miR-142-3p	5.00E-02	3.530	S1PR3	3.34E-02	-1.584
miR-155	4.00E-02	2.310	ABAT	3.57E-02	-2.253
miR-155	4.00E-02	2.310	AGTR1	9.97E-03	-2.386
miR-155	4.00E-02	2.310	E2F2	1.20E-03	-5.949
miR-155	4.00E-02	2.310	FAM212B	1.57E-02	-1.621
miR-155	4.00E-02	2.310	FBXL2	5.65E-03	-1.694
miR-155	4.00E-02	2.310	IGF2	1.73E-03	-4.319
miR-155	4.00E-02	2.310	NGEF	1.90E-03	-3.433
miR-155	4.00E-02	2.310	PPL	2.88E-02	-1.859
miR-155	4.00E-02	2.310	RGP1	2.20E-02	-1.482
miR-192	4.00E-02	4.390	PPP1R3D	2.56E-02	-1.578
miR-192	4.00E-02	4.390	SPARC	2.70E-02	-2.419
miR-192	4.00E-02	4.390	TECPR1	3.31E-02	-1.633
miR-193b	4.00E-02	-1.270	CCNJL	1.86E-02	1.339
miR-193b	4.00E-02	-1.270	CSTF1	3.45E-02	1.776
miR-193b	4.00E-02	-1.270	DDN	5.05E-03	1.617
miR-193b	4.00E-02	-1.270	DDX43	1.83E-02	1.268
miR-193b	4.00E-02	-1.270	HAVCR2	3.66E-02	1.715
miR-193b	4.00E-02	-1.270	HHAT	4.38E-02	1.465
miR-193b	4.00E-02	-1.270	LMO4	3.00E-02	1.568
miR-193b	4.00E-02	-1.270	MYCN	3.86E-02	1.306
miR-193b	4.00E-02	-1.270	NUDT14	9.37E-03	2.141
miR-193b	4.00E-02	-1.270	PPA2	3.26E-03	2.270
miR-193b	4.00E-02	-1.270	RAB27B	3.12E-02	1.669
miR-193b	4.00E-02	-1.270	RILPL2	4.12E-02	1.632
miR-193b	4.00E-02	-1.270	RRAS2	1.53E-02	1.755
miR-193b	4.00E-02	-1.270	SLC10A7	1.19E-02	2.015
miR-193b	4.00E-02	-1.270	SPATA7	3.17E-02	1.994
miR-193b	4.00E-02	-1.270	ST6GALNAC3	2.80E-02	2.271
miR-193b	4.00E-02	-1.270	TRNAU1AP	3.50E-02	1.809
miR-193b	4.00E-02	-1.270	VWA5B1	7.66E-03	1.461
miR-193b	4.00E-02	-1.270	WSB2	1.88E-02	1.817
miR-197	0.00E00	-1.630	BEND3	1.88E-02	1.528
miR-197	0.00E00	-1.630	CACNG2	3.22E-02	1.291
miR-197	0.00E00	-1.630	CAPZA2	2.90E-02	2.049
miR-197	0.00E00	-1.630	CCNJL	1.86E-02	1.339
miR-197	0.00E00	-1.630	OLA1	9.46E-03	1.814
miR-197	0.00E00	-1.630	RILPL2	4.12E-02	1.632
miR-197	0.00E00	-1.630	RUNDC1	1.61E-02	1.854
miR-197	0.00E00	-1.630	STAR	5.28E-03	1.347
miR-19b	1.00E-02	-1.250	ARRDC4	3.63E-02	1.823
miR-19b	1.00E-02	-1.250	ATG5	2.62E-02	1.648
miR-19b	1.00E-02	-1.250	BEND3	1.88E-02	1.528
miR-19b	1.00E-02	-1.250	CNOT7	2.97E-02	1.545
miR-19b	1.00E-02	-1.250	FAM168A	2.14E-02	1.670
miR-19b	1.00E-02	-1.250	FAM83D	3.94E-02	1.407
miR-19b	1.00E-02	-1.250	FBXO32	2.85E-02	1.958
miR-19b	1.00E-02	-1.250	HOXA9	3.26E-04	1.924
miR-19b	1.00E-02	-1.250	IFT81	3.84E-02	1.728
miR-19b	1.00E-02	-1.250	LIN9	4.31E-02	1.543
miR-19b	1.00E-02	-1.250	MRPL35	2.49E-02	1.749
miR-19b	1.00E-02	-1.250	MYCN	3.86E-02	1.306
miR-19b	1.00E-02	-1.250	NPAS3	1.46E-02	1.390
miR-19b	1.00E-02	-1.250	NRARP	1.32E-02	2.399
miR-19b	1.00E-02	-1.250	PHAX	1.31E-02	1.817
miR-19b	1.00E-02	-1.250	RBBP8	3.78E-02	2.129
miR-19b	1.00E-02	-1.250	RDH12	3.39E-02	1.786
miR-19b	1.00E-02	-1.250	SHCBP1	4.48E-03	1.840
miR-19b	1.00E-02	-1.250	SNX31	2.29E-02	1.419
miR-19b	1.00E-02	-1.250	TGIF1	4.09E-02	1.453
miR-19b	1.00E-02	-1.250	THBS1	3.22E-02	2.093
miR-19b	1.00E-02	-1.250	TNFRSF12A	4.34E-02	1.194
miR-19b	1.00E-02	-1.250	UBE2A	7.58E-03	1.930
miR-204	1.00E-02	-1.380	AP1S1	3.89E-02	1.683
miR-204	1.00E-02	-1.380	ARL11	7.70E-04	1.858
miR-204	1.00E-02	-1.380	BARX2	5.49E-03	1.703
miR-204	1.00E-02	-1.380	CACNG2	3.22E-02	1.291
miR-204	1.00E-02	-1.380	COL5A3	2.29E-02	1.843
miR-204	1.00E-02	-1.380	CXCR4	3.65E-02	2.111
miR-204	1.00E-02	-1.380	DUSP3	2.64E-02	1.764
miR-204	1.00E-02	-1.380	FOXC1	3.43E-02	1.590
miR-204	1.00E-02	-1.380	GRPEL2	4.10E-03	2.281
miR-204	1.00E-02	-1.380	HOXB7	1.10E-03	2.242
miR-204	1.00E-02	-1.380	IPO5	4.26E-02	1.646
miR-204	1.00E-02	-1.380	MAML3	4.03E-02	1.705
miR-204	1.00E-02	-1.380	MRPL35	2.49E-02	1.749
miR-204	1.00E-02	-1.380	NPAS3	1.46E-02	1.390
miR-204	1.00E-02	-1.380	NRARP	1.32E-02	2.399
miR-204	1.00E-02	-1.380	NRBF2	2.08E-02	2.678
miR-204	1.00E-02	-1.380	NXPH4	1.88E-02	1.429
miR-204	1.00E-02	-1.380	RGS16	3.21E-02	2.652
miR-204	1.00E-02	-1.380	SLC10A7	1.19E-02	2.015
miR-204	1.00E-02	-1.380	VEZT	7.78E-03	1.847
miR-204	1.00E-02	-1.380	ZNF689	5.36E-03	1.551
miR-2114	1.00E-02	-1.100	AUNIP	2.28E-02	1.527
miR-2114	1.00E-02	-1.100	BFAR	2.91E-02	1.563
miR-2114	1.00E-02	-1.100	FAM222A	3.86E-02	1.703
miR-2114	1.00E-02	-1.100	FGFRL1	2.87E-02	1.687
miR-2114	1.00E-02	-1.100	MAML3	4.03E-02	1.705
miR-2114	1.00E-02	-1.100	NOS3	1.21E-02	2.020
miR-2114	1.00E-02	-1.100	SIRT4	9.64E-03	1.632
miR-2114	1.00E-02	-1.100	SLC46A2	2.00E-06	1.812
miR-2114	1.00E-02	-1.100	TMEM177	8.05E-05	2.423
miR-2355-5p	0.00E00	-1.080	ABT1	4.02E-02	1.589
miR-2355-5p	0.00E00	-1.080	CHID1	3.15E-02	1.699
miR-2355-5p	0.00E00	-1.080	COPS8	8.76E-03	1.759
miR-2355-5p	0.00E00	-1.080	EXT2	3.21E-02	1.623
miR-2355-5p	0.00E00	-1.080	FAM168A	2.14E-02	1.670
miR-2355-5p	0.00E00	-1.080	GFRA2	1.55E-03	1.329
miR-2355-5p	0.00E00	-1.080	MYCN	3.86E-02	1.306
miR-2355-5p	0.00E00	-1.080	PAQR5	2.02E-02	1.664
miR-2355-5p	0.00E00	-1.080	PIFO	7.74E-03	1.768
miR-2355-5p	0.00E00	-1.080	RAB27B	3.12E-02	1.669
miR-2355-5p	0.00E00	-1.080	RAB35	3.50E-02	1.495
miR-2355-5p	0.00E00	-1.080	RGS16	3.21E-02	2.652
miR-2355-5p	0.00E00	-1.080	SNAPIN	1.95E-02	1.675
miR-2355-5p	0.00E00	-1.080	SYT4	5.85E-05	1.799
miR-2355-5p	0.00E00	-1.080	TICAM1	2.60E-02	1.683
miR-2355-5p	0.00E00	-1.080	TMEM251	3.94E-02	1.539
miR-23a	4.00E-02	-1.420	ARRDC4	3.63E-02	1.823
miR-23a	4.00E-02	-1.420	CCDC102A	2.45E-03	2.278
miR-23a	4.00E-02	-1.420	CDS2	2.88E-02	1.735
miR-23a	4.00E-02	-1.420	CHST7	4.48E-02	1.595
miR-23a	4.00E-02	-1.420	DCUN1D5	3.45E-02	1.750
miR-23a	4.00E-02	-1.420	DLGAP1	7.06E-03	1.630
miR-23a	4.00E-02	-1.420	FBXO32	2.85E-02	1.958
miR-23a	4.00E-02	-1.420	HOXC4	4.38E-03	1.833
miR-23a	4.00E-02	-1.420	IPO5	4.26E-02	1.646
miR-23a	4.00E-02	-1.420	LAMTOR1	3.30E-03	2.244
miR-23a	4.00E-02	-1.420	MRPL50	1.80E-03	2.348
miR-23a	4.00E-02	-1.420	NUDT3	2.76E-02	1.714
miR-23a	4.00E-02	-1.420	OLA1	9.46E-03	1.814
miR-23a	4.00E-02	-1.420	PLEKHF2	1.72E-02	2.001
miR-23a	4.00E-02	-1.420	RAB35	3.50E-02	1.495
miR-23a	4.00E-02	-1.420	RRAS2	1.53E-02	1.755
miR-23a	4.00E-02	-1.420	SGPP1	7.87E-03	2.322
miR-23a	4.00E-02	-1.420	SLC4A10	3.26E-02	1.206
miR-23a	4.00E-02	-1.420	SYT4	5.85E-05	1.799
miR-23a	4.00E-02	-1.420	TGIF1	4.09E-02	1.453
miR-23a	4.00E-02	-1.420	TMEM109	8.01E-03	2.059
miR-23a	4.00E-02	-1.420	ZNF708	2.04E-03	2.025
miR-26b	2.00E-02	2.840	ALDH5A1	5.95E-03	-1.842
miR-26b	2.00E-02	2.840	E2F2	1.20E-03	-5.949
miR-26b	2.00E-02	2.840	ECHDC2	1.33E-02	-2.254
miR-26b	2.00E-02	2.840	ENPEP	2.85E-02	-4.101
miR-26b	2.00E-02	2.840	HAO1	4.14E-02	-2.714
miR-26b	2.00E-02	2.840	HIPK1	2.11E-02	-2.423
miR-26b	2.00E-02	2.840	PON1	4.47E-03	-10.960
miR-26b	2.00E-02	2.840	PPP1R3D	2.56E-02	-1.578
miR-26b	2.00E-02	2.840	TFAP2E	2.24E-02	-1.621
miR-26b	2.00E-02	2.840	TJP2	4.47E-02	-1.953
miR-26b	2.00E-02	2.840	UBN2	2.14E-02	-1.714
miR-3115	0.00E00	-1.000	AK5	1.32E-02	1.942
miR-3115	0.00E00	-1.000	DDN	5.05E-03	1.617
miR-3115	0.00E00	-1.000	DLGAP1	7.06E-03	1.630
miR-3115	0.00E00	-1.000	EID2B	3.92E-03	1.697
miR-3115	0.00E00	-1.000	NOS3	1.21E-02	2.020
miR-3115	0.00E00	-1.000	NRARP	1.32E-02	2.399
miR-3115	0.00E00	-1.000	SLC25A26	4.45E-02	1.501
miR-3115	0.00E00	-1.000	ST6GALNAC3	2.80E-02	2.271
miR-3115	0.00E00	-1.000	TNFSF8	7.63E-03	2.038
miR-3115	0.00E00	-1.000	ZNF624	1.34E-02	1.706
miR-3120	3.00E-02	-1.330	CENPQ	2.80E-02	1.637
miR-3120	3.00E-02	-1.330	CXCR4	3.65E-02	2.111
miR-3120	3.00E-02	-1.330	DDX43	1.83E-02	1.268
miR-3120	3.00E-02	-1.330	FAM167A	3.04E-02	1.286
miR-3120	3.00E-02	-1.330	GJA3	1.92E-02	1.294
miR-3120	3.00E-02	-1.330	HOXC5	9.79E-03	1.312
miR-3120	3.00E-02	-1.330	IPO5	4.26E-02	1.646
miR-3120	3.00E-02	-1.330	KCNAB1	3.65E-02	1.441
miR-3120	3.00E-02	-1.330	LYSMD2	1.80E-02	1.758
miR-3120	3.00E-02	-1.330	MRPL47	1.56E-03	2.580
miR-3120	3.00E-02	-1.330	NUDT3	2.76E-02	1.714
miR-3120	3.00E-02	-1.330	PDCD7	1.96E-02	2.132
miR-3120	3.00E-02	-1.330	SHCBP1	4.48E-03	1.840
miR-3120	3.00E-02	-1.330	SLC4A10	3.26E-02	1.206
miR-3120	3.00E-02	-1.330	YPEL1	2.05E-02	1.348
miR-3120	3.00E-02	-1.330	ZNF708	2.04E-03	2.025
miR-362-3p	2.00E-02	-1.250	BCAP31	3.57E-02	1.628
miR-362-3p	2.00E-02	-1.250	BCL10	1.26E-03	2.269
miR-362-3p	2.00E-02	-1.250	BORCS5	1.59E-03	2.444
miR-362-3p	2.00E-02	-1.250	CCNJL	1.86E-02	1.339
miR-362-3p	2.00E-02	-1.250	CDS2	2.88E-02	1.735
miR-362-3p	2.00E-02	-1.250	CXCR1	6.08E-03	1.515
miR-362-3p	2.00E-02	-1.250	DUSP10	2.41E-02	1.798
miR-362-3p	2.00E-02	-1.250	FAM105A	3.04E-02	1.887
miR-362-3p	2.00E-02	-1.250	GJA3	1.92E-02	1.294
miR-362-3p	2.00E-02	-1.250	HAVCR2	3.66E-02	1.715
miR-362-3p	2.00E-02	-1.250	IPO5	4.26E-02	1.646
miR-362-3p	2.00E-02	-1.250	LANCL3	1.82E-02	1.681
miR-362-3p	2.00E-02	-1.250	NDUFAF3	1.84E-02	2.081
miR-362-3p	2.00E-02	-1.250	NPAS3	1.46E-02	1.390
miR-362-3p	2.00E-02	-1.250	NRBF2	2.08E-02	2.678
miR-362-3p	2.00E-02	-1.250	NUDT3	2.76E-02	1.714
miR-362-3p	2.00E-02	-1.250	OLA1	9.46E-03	1.814
miR-362-3p	2.00E-02	-1.250	PDCD7	1.96E-02	2.132
miR-362-3p	2.00E-02	-1.250	RAB6B	4.07E-02	1.729
miR-362-3p	2.00E-02	-1.250	RPL15	2.12E-02	1.610
miR-362-3p	2.00E-02	-1.250	SYT4	5.85E-05	1.799
miR-33b	5.00E-02	6.560	ADCY9	3.70E-02	-1.739
miR-33b	5.00E-02	6.560	ADH6	6.82E-03	-5.893
miR-33b	5.00E-02	6.560	APLF	4.30E-02	-2.098
miR-33b	5.00E-02	6.560	CD302	4.46E-02	-1.948
miR-33b	5.00E-02	6.560	HIPK1	2.11E-02	-2.423
miR-33b	5.00E-02	6.560	PLG	3.89E-02	-26.998
miR-33b	5.00E-02	6.560	SERPINF1	4.30E-02	-7.352
miR-33b	5.00E-02	6.560	UBN2	2.14E-02	-1.714
miR-331-3p	5.00E-02	-1.220	AAR2	2.12E-02	1.666
miR-331-3p	5.00E-02	-1.220	ELOVL7	1.39E-02	1.571
miR-331-3p	5.00E-02	-1.220	FAM19A5	3.01E-02	1.426
miR-331-3p	5.00E-02	-1.220	FAM222A	3.86E-02	1.703
miR-331-3p	5.00E-02	-1.220	FBXO32	2.85E-02	1.958
miR-331-3p	5.00E-02	-1.220	GFRA2	1.55E-03	1.329
miR-331-3p	5.00E-02	-1.220	GNG7	4.44E-02	1.564
miR-331-3p	5.00E-02	-1.220	HDAC2	1.63E-02	1.652
miR-331-3p	5.00E-02	-1.220	HOXC4	4.38E-03	1.833
miR-331-3p	5.00E-02	-1.220	KLHL26	1.46E-02	1.738
miR-331-3p	5.00E-02	-1.220	LAMTOR1	3.30E-03	2.244
miR-331-3p	5.00E-02	-1.220	LSM4	3.92E-02	1.771
miR-331-3p	5.00E-02	-1.220	MPHOSPH6	2.12E-02	1.940
miR-331-3p	5.00E-02	-1.220	PAQR5	2.02E-02	1.664
miR-331-3p	5.00E-02	-1.220	SLAMF9	3.82E-03	2.274
miR-331-3p	5.00E-02	-1.220	SLC10A7	1.19E-02	2.015
miR-331-3p	5.00E-02	-1.220	TK1	1.88E-02	1.612
miR-331-3p	5.00E-02	-1.220	TMEM248	2.01E-02	1.617
miR-331-3p	5.00E-02	-1.220	TNFRSF12A	4.34E-02	1.194
miR-331-3p	5.00E-02	-1.220	YPEL1	2.05E-02	1.348
miR-331-3p	5.00E-02	-1.220	ZMYM4	1.69E-02	1.860
miR-331-3p	5.00E-02	-1.220	ZNF319	3.47E-02	1.515
miR-331-3p	5.00E-02	-1.220	ZNF689	5.36E-03	1.551
miR-337-5p	4.00E-02	-1.220	FBXO32	2.85E-02	1.958
miR-337-5p	4.00E-02	-1.220	OVOL2	3.12E-02	1.303
miR-337-5p	4.00E-02	-1.220	RAB35	3.50E-02	1.495
miR-3653	1.00E-02	-1.190	DNAJC15	1.16E-02	2.185
miR-3653	1.00E-02	-1.190	HAT1	2.85E-02	1.862
miR-3653	1.00E-02	-1.190	LIN9	4.31E-02	1.543
miR-3653	1.00E-02	-1.190	PRELID2	8.80E-03	1.886
miR-3653	1.00E-02	-1.190	TOPORS	2.13E-02	2.019
miR-3653	1.00E-02	-1.190	VPS33A	7.51E-03	1.747
miR-3661	0.00E00	-1.000	AAR2	2.12E-02	1.666
miR-3661	0.00E00	-1.000	BEST2	5.58E-03	1.300
miR-3661	0.00E00	-1.000	BORCS5	1.59E-03	2.444
miR-3661	0.00E00	-1.000	CACNG2	3.22E-02	1.291
miR-3661	0.00E00	-1.000	CCR9	2.89E-02	1.594
miR-3661	0.00E00	-1.000	CDS2	2.88E-02	1.735
miR-3661	0.00E00	-1.000	FAM105A	3.04E-02	1.887
miR-3661	0.00E00	-1.000	HAVCR2	3.66E-02	1.715
miR-3661	0.00E00	-1.000	LPCAT2	3.95E-02	1.693
miR-3661	0.00E00	-1.000	MPHOSPH6	2.12E-02	1.940
miR-3661	0.00E00	-1.000	NOS3	1.21E-02	2.020
miR-3661	0.00E00	-1.000	NRSN2	1.37E-02	1.719
miR-3661	0.00E00	-1.000	ORAI1	2.84E-02	1.939
miR-3661	0.00E00	-1.000	PAQR5	2.02E-02	1.664
miR-3661	0.00E00	-1.000	SGPP1	7.87E-03	2.322
miR-3661	0.00E00	-1.000	SLC10A7	1.19E-02	2.015
miR-3661	0.00E00	-1.000	ZNF689	5.36E-03	1.551
miR-374b	1.00E-02	3.020	ABAT	3.57E-02	-2.253
miR-374b	1.00E-02	3.020	ABCA8	2.20E-02	-2.670
miR-374b	1.00E-02	3.020	FAM169A	5.60E-03	-2.957
miR-374b	1.00E-02	3.020	SEZ6L	3.95E-02	-1.476
miR-374b	1.00E-02	3.020	SLC2A2	3.82E-02	-9.376
miR-374b	1.00E-02	3.020	VEGFA	5.30E-03	-2.586
miR-376c	4.00E-02	-1.430	ARL1	2.76E-02	1.497
miR-376c	4.00E-02	-1.430	CLEC4E	4.37E-02	1.614
miR-376c	4.00E-02	-1.430	HOXB7	1.10E-03	2.242
miR-376c	4.00E-02	-1.430	RAB2A	9.65E-04	2.021
miR-377	2.00E-02	-1.410	BEND3	1.88E-02	1.528
miR-377	2.00E-02	-1.410	CDCP1	4.37E-02	1.470
miR-377	2.00E-02	-1.410	DLGAP1	7.06E-03	1.630
miR-377	2.00E-02	-1.410	ELP3	4.91E-03	1.910
miR-377	2.00E-02	-1.410	FBXO32	2.85E-02	1.958
miR-377	2.00E-02	-1.410	HAT1	2.85E-02	1.862
miR-377	2.00E-02	-1.410	IPO5	4.26E-02	1.646
miR-377	2.00E-02	-1.410	MRPL47	1.56E-03	2.580
miR-377	2.00E-02	-1.410	NOS3	1.21E-02	2.020
miR-377	2.00E-02	-1.410	NPAS3	1.46E-02	1.390
miR-377	2.00E-02	-1.410	ORAI1	2.84E-02	1.939
miR-377	2.00E-02	-1.410	PRMT8	3.69E-02	1.328
miR-377	2.00E-02	-1.410	SLC10A7	1.19E-02	2.015
miR-377	2.00E-02	-1.410	SLC4A10	3.26E-02	1.206
miR-377	2.00E-02	-1.410	SYT4	5.85E-05	1.799
miR-377	2.00E-02	-1.410	THBS1	3.22E-02	2.093
miR-377	2.00E-02	-1.410	TMX1	2.45E-02	1.866
miR-377	2.00E-02	-1.410	TRAPPC2	2.88E-02	1.868
miR-377	2.00E-02	-1.410	TROVE2	1.25E-02	2.273
miR-377	2.00E-02	-1.410	VAT1	3.90E-02	1.659
miR-377	2.00E-02	-1.410	YPEL1	2.05E-02	1.348
miR-377	2.00E-02	-1.410	ZNF709	1.45E-02	1.681
miR-3940	2.00E-02	-1.160	ARHGEF16	3.62E-02	1.398
miR-3940	2.00E-02	-1.160	ARL1	2.76E-02	1.497
miR-3940	2.00E-02	-1.160	CLEC4E	4.37E-02	1.614
miR-3940	2.00E-02	-1.160	EIF1AD	3.31E-02	1.887
miR-3940	2.00E-02	-1.160	KLHL26	1.46E-02	1.738
miR-3940	2.00E-02	-1.160	VWA5B1	7.66E-03	1.461
miR-491-3p	0.00E00	-1.370	ADAM28	3.10E-02	1.392
miR-491-3p	0.00E00	-1.370	BCL10	1.26E-03	2.269
miR-491-3p	0.00E00	-1.370	CENPQ	2.80E-02	1.637
miR-491-3p	0.00E00	-1.370	CLEC4E	4.37E-02	1.614
miR-491-3p	0.00E00	-1.370	CLN5	3.16E-02	1.623
miR-491-3p	0.00E00	-1.370	HOXA9	3.26E-04	1.924
miR-491-3p	0.00E00	-1.370	LIN9	4.31E-02	1.543
miR-491-3p	0.00E00	-1.370	METTL10	3.40E-02	1.702
miR-491-3p	0.00E00	-1.370	NUP62CL	3.30E-02	1.301
miR-491-3p	0.00E00	-1.370	PLEKHA1	1.43E-02	1.728
miR-491-3p	0.00E00	-1.370	RAB2A	9.65E-04	2.021
miR-491-3p	0.00E00	-1.370	SHCBP1	4.48E-03	1.840
miR-491-3p	0.00E00	-1.370	TMX1	2.45E-02	1.866
miR-491-3p	0.00E00	-1.370	TRAPPC2	2.88E-02	1.868
miR-491-5p	3.00E-02	-1.420	AUNIP	2.28E-02	1.527
miR-491-5p	3.00E-02	-1.420	BEND3	1.88E-02	1.528
miR-491-5p	3.00E-02	-1.420	C1orf159	1.03E-02	1.600
miR-491-5p	3.00E-02	-1.420	CCL22	9.12E-05	2.330
miR-491-5p	3.00E-02	-1.420	CCR9	2.89E-02	1.594
miR-491-5p	3.00E-02	-1.420	CDS2	2.88E-02	1.735
miR-491-5p	3.00E-02	-1.420	CHID1	3.15E-02	1.699
miR-491-5p	3.00E-02	-1.420	DDN	5.05E-03	1.617
miR-491-5p	3.00E-02	-1.420	DUSP3	2.64E-02	1.764
miR-491-5p	3.00E-02	-1.420	EEPD1	2.77E-02	1.766
miR-491-5p	3.00E-02	-1.420	EFCAB2	1.27E-02	1.879
miR-491-5p	3.00E-02	-1.420	EIF1AD	3.31E-02	1.887
miR-491-5p	3.00E-02	-1.420	FAM222A	3.86E-02	1.703
miR-491-5p	3.00E-02	-1.420	GSPT2	4.11E-02	1.830
miR-491-5p	3.00E-02	-1.420	HOXC4	4.38E-03	1.833
miR-491-5p	3.00E-02	-1.420	HOXC5	9.79E-03	1.312
miR-491-5p	3.00E-02	-1.420	KCNAB1	3.65E-02	1.441
miR-491-5p	3.00E-02	-1.420	MEX3B	2.97E-02	2.470
miR-491-5p	3.00E-02	-1.420	NRARP	1.32E-02	2.399
miR-491-5p	3.00E-02	-1.420	PDE6H	2.84E-02	1.430
miR-491-5p	3.00E-02	-1.420	PDXK	3.29E-02	1.574
miR-491-5p	3.00E-02	-1.420	PPT1	3.19E-02	1.644
miR-491-5p	3.00E-02	-1.420	RUNDC1	1.61E-02	1.854
miR-491-5p	3.00E-02	-1.420	SDHC	1.90E-02	1.638
miR-491-5p	3.00E-02	-1.420	ZMYM4	1.69E-02	1.860
miR-532-3p	1.00E-02	-1.650	ALKBH4	1.40E-02	1.633
miR-532-3p	1.00E-02	-1.650	ARL11	7.70E-04	1.858
miR-532-3p	1.00E-02	-1.650	BARX2	5.49E-03	1.703
miR-532-3p	1.00E-02	-1.650	CACNG2	3.22E-02	1.291
miR-532-3p	1.00E-02	-1.650	CNOT7	2.97E-02	1.545
miR-532-3p	1.00E-02	-1.650	DCUN1D5	3.45E-02	1.750
miR-532-3p	1.00E-02	-1.650	DNAJC15	1.16E-02	2.185
miR-532-3p	1.00E-02	-1.650	GABRD	2.35E-02	1.742
miR-532-3p	1.00E-02	-1.650	KCNAB1	3.65E-02	1.441
miR-532-3p	1.00E-02	-1.650	RNF8	3.54E-02	1.495
miR-532-5p	1.00E-02	2.850	ANGPTL3	3.89E-02	-7.217
miR-532-5p	1.00E-02	2.850	CDO1	9.78E-03	-4.453
miR-532-5p	1.00E-02	2.850	FAM47E	2.40E-02	-2.117
miR-532-5p	1.00E-02	2.850	FBXL2	5.65E-03	-1.694
miR-532-5p	1.00E-02	2.850	PLXNA4	2.34E-02	-2.000
miR-532-5p	1.00E-02	2.850	PPP1R3D	2.56E-02	-1.578
miR-532-5p	1.00E-02	2.850	UBN2	2.14E-02	-1.714
miR-660	1.00E-02	-1.630	ARL1	2.76E-02	1.497
miR-660	1.00E-02	-1.630	ARL6	3.61E-02	1.670
miR-660	1.00E-02	-1.630	BARX2	5.49E-03	1.703
miR-660	1.00E-02	-1.630	ELOVL7	1.39E-02	1.571
miR-660	1.00E-02	-1.630	ENKUR	4.75E-03	2.940
miR-660	1.00E-02	-1.630	FAM105A	3.04E-02	1.887
miR-660	1.00E-02	-1.630	NPAS3	1.46E-02	1.390
miR-660	1.00E-02	-1.630	PDCD7	1.96E-02	2.132
miR-660	1.00E-02	-1.630	SDHC	1.90E-02	1.638
miR-660	1.00E-02	-1.630	SLC10A7	1.19E-02	2.015
miR-660	1.00E-02	-1.630	SUB1	1.69E-02	1.862
miR-660	1.00E-02	-1.630	TRNAU1AP	3.50E-02	1.809
miR-32	5.00E-02	-1.490	ARRDC4	3.63E-02	1.823
miR-32	5.00E-02	-1.490	CCNJL	1.86E-02	1.339
miR-32	5.00E-02	-1.490	CCR9	2.89E-02	1.594
miR-32	5.00E-02	-1.490	CHST7	4.48E-02	1.595
miR-32	5.00E-02	-1.490	CNIH1	2.97E-02	1.885
miR-32	5.00E-02	-1.490	DUSP10	2.41E-02	1.798
miR-32	5.00E-02	-1.490	FBXO32	2.85E-02	1.958
miR-32	5.00E-02	-1.490	GEMIN2	3.85E-02	1.563
miR-32	5.00E-02	-1.490	HDAC2	1.63E-02	1.652
miR-32	5.00E-02	-1.490	HOXC4	4.38E-03	1.833
miR-32	5.00E-02	-1.490	MAML3	4.03E-02	1.705
miR-32	5.00E-02	-1.490	PLEKHA1	1.43E-02	1.728
miR-32	5.00E-02	-1.490	RPL15	2.12E-02	1.610
miR-32	5.00E-02	-1.490	SGPP1	7.87E-03	2.322
miR-32	5.00E-02	-1.490	SLC10A7	1.19E-02	2.015
miR-32	5.00E-02	-1.490	SLC4A10	3.26E-02	1.206
miR-32	5.00E-02	-1.490	TGIF1	4.09E-02	1.453
miR-32	5.00E-02	-1.490	ZNF530	4.14E-03	1.747
